# Supplementary material for: Integration of QTL mapping and GWAS reveals the complicated genetic architecture of chemical composition traits in tobacco leaves
Source: Front Plant Sci. 2025 Jun 25;16:1616591. doi: 10.3389/fpls.2025.1616591 (PMC12238100; doi:10.3389/fpls.2025.1616591)
Supplement: Supplementary file 3 [file Table1.xlsx]

## Sheet: Sheet1
Supplementary Table 1 SNP, Indel and SSR linkage group
Linkage Group	Bin Marker	Length (cM)	Average Length (cM)	Max gap (cM)
LG01	339	121.79	0.359	3.51
LG02	436	156.67	0.359	2.96
LG03	368	129.6	0.352	7.82
LG04	368	111.64	0.353	4.07
LG05	274	112.76	0.412	3.51
LG06	415	176.7	0.426	18.72
LG07	330	170.57	0.517	22.2
LG08	286	138.38	0.484	23.79
LG09	305	120.9	0.396	4.81
LG10	259	119.67	0.462	8.95
LG11	223	104.14	0.467	6.87
LG12	322	161.86	0.503	19.57
LG13	245	142.77	0.583	27.58
LG14	375	167.2	0.446	4.26
LG15	289	137.52	0.476	6.12
LG16	406	198.21	0.488	3.33
LG17	339	166.31	0.491	5.93
LG18	198	111.85	0.565	4.07
LG19	307	156.86	0.511	3.15
LG20	249	136.98	0.55	5.56
LG21	179	100.61	0.562	4.82
LG22	281	163.35	0.581	4.62
LG23	244	153.6	0.63	5
LG24	122	74.94	0.614	10.1
Total	7107	3334.88	0.469	27.58
