# Supplementary material for: Integration of QTL mapping and GWAS reveals the complicated genetic architecture of chemical composition traits in tobacco leaves
Source: Front Plant Sci. 2025 Jun 25;16:1616591. doi: 10.3389/fpls.2025.1616591 (PMC12238100; doi:10.3389/fpls.2025.1616591)
Supplement: Supplementary file 4 [file Table2.xlsx]

## Sheet: Sheet2
Supplementary Table 2 List of genes
geneID	Chr	Location (bp)
Nt05g02118	Nt05	98445500	98448548
Nt05g02119	Nt05	98459829	98470403
Nt05g02120	Nt05	98470571	98472584
Nt05g02121	Nt05	98484753	98485644
Nt05g02122	Nt05	98571679	98572119
Nt05g02123	Nt05	98631367	98632217
Nt05g02124	Nt05	98632273	98632817
Nt05g02125	Nt05	98694487	98695326
Nt05g02126	Nt05	98772860	98773737
Nt05g02127	Nt05	98778414	98787990
Nt05g02128	Nt05	98821976	98829359
Nt05g02129	Nt05	98830854	98837079
Nt05g02130	Nt05	98854467	98860762
Nt05g02131	Nt05	98881864	98887136
Nt05g02132	Nt05	98908918	98912044
Nt05g02133	Nt05	99007071	99008417
Nt05g02134	Nt05	99028168	99033837
Nt05g02135	Nt05	99061616	99065863
Nt05g02136	Nt05	99072483	99083515
Nt05g02137	Nt05	99085809	99092557
Nt05g02138	Nt05	99095783	99110780
Nt05g02139	Nt05	99137349	99138502
Nt05g00969	Nt05	41489126	41489494
Nt05g00970	Nt05	41645361	41645630
Nt05g00971	Nt05	41671217	41675286
Nt05g00972	Nt05	41675598	41678906
Nt05g00973	Nt05	41703435	41703689
Nt05g00974	Nt05	41704252	41707752
Nt05g00975	Nt05	41885269	41892366
Nt05g00976	Nt05	41907988	41910126
Nt05g00977	Nt05	41915612	41916310
Nt06g01085	Nt06	39579066	39581122
Nt06g01086	Nt06	39608643	39609793
Nt06g01087	Nt06	39626741	39627226
Nt06g01088	Nt06	39660278	39677626
Nt06g01089	Nt06	39822969	39835366
Nt06g01090	Nt06	39860095	39861969
Nt06g01091	Nt06	39865768	39880191
Nt06g01092	Nt06	39958434	40006892
Nt06g01093	Nt06	40028437	40029417
Nt06g01094	Nt06	40182360	40210917
Nt06g01095	Nt06	40268236	40269498
Nt06g01096	Nt06	40291993	40293566
Nt06g01097	Nt06	40330234	40330521
Nt06g01098	Nt06	40333199	40333510
Nt06g01099	Nt06	40336106	40337506
Nt06g01100	Nt06	40353100	40353297
Nt06g01101	Nt06	40353404	40354070
Nt06g01102	Nt06	40372133	40373717
Nt06g01103	Nt06	40442335	40444266
Nt06g01104	Nt06	40464233	40467440
Nt06g01105	Nt06	40475861	40477159
Nt06g01106	Nt06	40509073	40511409
Nt06g01107	Nt06	40513143	40515035
Nt06g01108	Nt06	40560912	40561271
Nt06g01109	Nt06	40561886	40562344
Nt06g01110	Nt06	40570975	40573179
Nt06g01111	Nt06	40643810	40645531
Nt06g01149	Nt06	42152280	42153640
Nt06g01150	Nt06	42158656	42159227
Nt06g01151	Nt06	42187545	42189773
Nt06g01152	Nt06	42304070	42305670
Nt06g01153	Nt06	42322515	42323174
Nt06g01154	Nt06	42325421	42325982
Nt06g01155	Nt06	42329449	42336438
Nt06g01156	Nt06	42539503	42543237
Nt06g01157	Nt06	42831959	42843866
Nt06g01158	Nt06	42865541	42867202
Nt06g01159	Nt06	43046613	43046951
Nt06g01160	Nt06	43192413	43193291
Nt06g01161	Nt06	43201913	43214450
Nt06g01162	Nt06	43255233	43273036
Nt06g01163	Nt06	43274368	43274724
Nt06g01164	Nt06	43274992	43275309
Nt06g01165	Nt06	43350562	43353666
Nt06g01166	Nt06	43365559	43366089
Nt06g01167	Nt06	43408468	43417970
Nt08g00233	Nt08	6160778	6164835
Nt08g00234	Nt08	6181798	6183365
Nt08g00235	Nt08	6217863	6232713
Nt08g00236	Nt08	6262593	6265231
Nt08g00237	Nt08	6266243	6266620
Nt08g00238	Nt08	6315754	6318472
Nt08g00239	Nt08	6322850	6323758
Nt08g00240	Nt08	6323792	6325615
Nt08g00241	Nt08	6326496	6331844
Nt08g00242	Nt08	6403245	6408132
Nt08g00243	Nt08	6413105	6430601
Nt08g00244	Nt08	6456606	6458030
Nt08g00245	Nt08	6484898	6485197
Nt08g00246	Nt08	6486562	6488725
Nt08g00247	Nt08	6495640	6501920
Nt08g00248	Nt08	6511995	6514116
Nt08g00249	Nt08	6655849	6662737
Nt08g00250	Nt08	6664408	6681005
Nt08g00251	Nt08	6819300	6826090
Nt08g00252	Nt08	6827921	6832618
Nt08g00253	Nt08	6857681	6858055
Nt08g00254	Nt08	6867626	6872883
Nt08g00255	Nt08	6875043	6879809
Nt08g00256	Nt08	6885824	6888724
Nt08g00257	Nt08	6949292	6960262
Nt08g00258	Nt08	6963535	6969302
Nt08g00259	Nt08	6971645	6972022
Nt08g00260	Nt08	6978849	6981270
Nt08g00261	Nt08	7068807	7069085
Nt08g00262	Nt08	7077078	7083605
Nt08g00263	Nt08	7089737	7091966
Nt08g00264	Nt08	7124300	7125049
Nt08g00265	Nt08	7128787	7129137
Nt08g00266	Nt08	7133456	7135411
Nt08g00267	Nt08	7222657	7230856
Nt08g00268	Nt08	7231266	7233911
Nt08g00269	Nt08	7307457	7315038
Nt08g00270	Nt08	7315990	7323983
Nt08g00271	Nt08	7331412	7334559
Nt08g00272	Nt08	7335169	7337638
Nt08g00273	Nt08	7406451	7416964
Nt08g00274	Nt08	7430649	7431218
Nt08g00275	Nt08	7453237	7453569
Nt08g00276	Nt08	7454217	7457374
Nt08g00277	Nt08	7459223	7461148
Nt08g00278	Nt08	7475683	7478444
Nt08g00279	Nt08	7481249	7485561
Nt08g00280	Nt08	7589193	7589986
Nt08g00281	Nt08	7592348	7592707
Nt08g00282	Nt08	7593148	7594951
Nt08g00284	Nt08	7683774	7715356
Nt08g00285	Nt08	7753579	7754046
Nt08g00286	Nt08	7818758	7819105
Nt08g00287	Nt08	7819175	7819516
Nt08g00288	Nt08	7864637	7865734
Nt08g00289	Nt08	7926026	7926460
Nt08g00290	Nt08	7954677	7959200
Nt08g00291	Nt08	7987700	7988193
Nt08g00292	Nt08	7993792	7995700
Nt08g00293	Nt08	8048193	8049278
Nt08g00294	Nt08	8064013	8066758
Nt08g00295	Nt08	8133038	8133750
Nt08g00296	Nt08	8136766	8149362
Nt08g00297	Nt08	8169137	8170966
Nt08g00298	Nt08	8222752	8223129
Nt08g00299	Nt08	8230919	8247615
Nt08g00300	Nt08	8302991	8313132
Nt08g00301	Nt08	8316355	8325823
Nt08g00302	Nt08	8326304	8330627
Nt08g00303	Nt08	8331820	8334019
Nt08g00304	Nt08	8392958	8395295
Nt08g00305	Nt08	8396061	8411496
Nt08g00306	Nt08	8415014	8423033
Nt08g00307	Nt08	8440167	8441186
Nt08g00308	Nt08	8464460	8465026
Nt08g00309	Nt08	8489239	8489625
Nt08g00585	Nt08	17969649	17978843
Nt08g00586	Nt08	18031337	18065431
Nt08g00587	Nt08	18121020	18163148
Nt08g00588	Nt08	18262279	18262803
Nt08g00589	Nt08	18565552	18566969
Nt08g00961	Nt08	37894582	37901784
Nt08g00962	Nt08	37916459	37923486
Nt08g00963	Nt08	38031735	38032097
Nt08g00964	Nt08	38035483	38038076
Nt08g00965	Nt08	38128468	38138566
Nt08g00966	Nt08	38176917	38178787
Nt08g00967	Nt08	38178966	38180567
Nt08g00968	Nt08	38180624	38182068
Nt08g00969	Nt08	38185390	38185857
Nt08g01080	Nt08	43944199	43946148
Nt08g01081	Nt08	44083435	44083668
Nt08g01082	Nt08	44100129	44102169
Nt08g01083	Nt08	44194042	44208481
Nt08g01084	Nt08	44227066	44227749
Nt08g01085	Nt08	44266383	44269751
Nt08g01086	Nt08	44409853	44410122
Nt08g03216	Nt08	141374034	141375764
Nt08g03217	Nt08	141409941	141411588
Nt08g03218	Nt08	141447705	141451685
Nt08g03219	Nt08	141453541	141513637
Nt08g03220	Nt08	141600723	141601937
Nt08g03221	Nt08	141646406	141647260
Nt08g03222	Nt08	141661183	141663371
Nt08g03223	Nt08	141686142	141686591
Nt08g03224	Nt08	141752506	141756697
Nt08g03225	Nt08	141815958	141816356
Nt08g03226	Nt08	141830933	141831217
Nt08g03227	Nt08	141842592	141846119
Nt08g03228	Nt08	141877524	141884256
Nt08g03244	Nt08	143030560	143033962
Nt08g03245	Nt08	143092770	143093473
Nt08g03246	Nt08	143093565	143094271
Nt08g03247	Nt08	143097581	143098018
Nt08g03248	Nt08	143099765	143112848
Nt08g03249	Nt08	143114775	143116242
Nt08g03250	Nt08	143285775	143292994
Nt08g03251	Nt08	143295315	143299082
Nt08g03252	Nt08	143299887	143303390
Nt08g03253	Nt08	143307196	143308880
Nt08g03254	Nt08	143315811	143316134
Nt08g03255	Nt08	143318639	143342259
Nt08g03256	Nt08	143376501	143377568
Nt08g03257	Nt08	143386635	143389274
Nt08g03258	Nt08	143397457	143397819
Nt08g03259	Nt08	143398149	143400259
Nt08g03260	Nt08	143402738	143405960
Nt08g03261	Nt08	143429940	143437777
Nt08g03262	Nt08	143498550	143499230
Nt08g03263	Nt08	143529180	143530042
Nt08g03264	Nt08	143530068	143530916
Nt08g03265	Nt08	143564884	143565213
Nt08g03266	Nt08	143570899	143572985
Nt08g03267	Nt08	143574948	143578269
Nt08g03268	Nt08	143580477	143581088
Nt10g03095	Nt10	133141621	133142075
Nt10g03096	Nt10	133228697	133229130
Nt10g03097	Nt10	133236659	133271479
Nt10g03098	Nt10	133361311	133362245
Nt10g03099	Nt10	133381546	133382208
Nt10g03100	Nt10	133408805	133409395
Nt10g03101	Nt10	133409889	133413434
Nt10g03102	Nt10	133579223	133579513
Nt10g03103	Nt10	133590743	133594774
Nt10g03104	Nt10	133595302	133598091
Nt10g03105	Nt10	133599135	133605244
Nt12g04588	Nt12	166508687	166516718
Nt12g04589	Nt12	166569980	166570440
Nt12g04590	Nt12	166571253	166571479
Nt12g04591	Nt12	166608151	166615064
Nt12g04592	Nt12	166668059	166681868
Nt12g04593	Nt12	166690568	166690900
Nt12g04594	Nt12	166701379	166703093
Nt12g04595	Nt12	166703260	166717155
Nt12g04596	Nt12	166724923	166733320
Nt12g04597	Nt12	166769151	166771821
Nt12g04598	Nt12	166783762	166784800
Nt12g04599	Nt12	166908029	166959590
Nt12g04600	Nt12	167018839	167021324
Nt12g04601	Nt12	167026067	167026345
Nt12g04602	Nt12	167031338	167032356
Nt12g04603	Nt12	167032372	167035092
Nt12g04604	Nt12	167035492	167038137
Nt12g04605	Nt12	167056024	167057376
Nt12g04606	Nt12	167136156	167136767
Nt12g04607	Nt12	167177367	167177843
Nt12g04608	Nt12	167177944	167179868
Nt12g04609	Nt12	167180003	167181226
Nt12g04610	Nt12	167230389	167233563
Nt12g04611	Nt12	167234405	167235070
Nt12g04612	Nt12	167239350	167241590
Nt12g04613	Nt12	167243268	167245541
Nt12g04614	Nt12	167268568	167269441
Nt12g04615	Nt12	167269527	167286305
Nt12g04616	Nt12	167286335	167286786
Nt12g04617	Nt12	167287149	167287785
Nt12g04618	Nt12	167311161	167311595
Nt12g04619	Nt12	167412043	167415122
Nt16g00151	Nt16	3115253	3163448
Nt16g00152	Nt16	3289738	3291912
Nt16g00153	Nt16	3319577	3320490
Nt16g00154	Nt16	3324723	3325960
Nt16g00155	Nt16	3333635	3333937
Nt16g00156	Nt16	3337170	3337418
Nt16g00157	Nt16	3337456	3338850
Nt16g00158	Nt16	3431195	3433212
Nt16g00159	Nt16	3449443	3451785
Nt16g00160	Nt16	3471924	3509764
Nt16g00161	Nt16	3511759	3514218
Nt16g00162	Nt16	3515117	3519252
Nt16g00163	Nt16	3533259	3534763
Nt16g00164	Nt16	3549081	3551269
Nt16g00165	Nt16	3561770	3572925
Nt16g00166	Nt16	3575749	3579545
Nt16g00167	Nt16	3622168	3648117
Nt16g00168	Nt16	3707196	3707651
Nt16g00218	Nt16	5925054	5926642
Nt16g00219	Nt16	5976423	5977610
Nt16g00220	Nt16	6026474	6027891
Nt16g00221	Nt16	6028284	6035419
Nt16g00222	Nt16	6140307	6145631
Nt16g00223	Nt16	6216566	6218604
Nt16g00224	Nt16	6345622	6347258
Nt16g00225	Nt16	6376064	6377698
Nt16g00226	Nt16	6381496	6382402
Nt16g00227	Nt16	6433770	6435086
Nt16g00228	Nt16	6451648	6452067
Nt16g00229	Nt16	6539322	6547533
Nt16g00230	Nt16	6629548	6637130
Nt16g00231	Nt16	6754352	6759979
Nt16g00232	Nt16	6764056	6774952
Nt16g00233	Nt16	6794617	6798592
Nt16g00234	Nt16	6800685	6804826
Nt16g00235	Nt16	6805326	6807272
Nt16g00236	Nt16	6920236	6923621
Nt16g00237	Nt16	6961190	6963922
Nt16g00238	Nt16	6965255	6967938
Nt16g00239	Nt16	6969197	6971920
Nt16g00240	Nt16	6974148	6976874
Nt16g00241	Nt16	6977478	6982870
Nt16g00242	Nt16	7011476	7018318
Nt16g00243	Nt16	7078555	7078833
Nt16g00244	Nt16	7079911	7081114
Nt16g00245	Nt16	7084163	7085792
Nt16g00260	Nt16	7711040	7716801
Nt16g00261	Nt16	7717481	7717756
Nt16g00262	Nt16	7721093	7722398
Nt16g00263	Nt16	7724002	7726772
Nt16g00264	Nt16	7740414	7741478
Nt16g00265	Nt16	7805161	7805457
Nt16g00266	Nt16	7879807	7880076
Nt16g00267	Nt16	7916106	7916402
Nt16g00268	Nt16	7919856	7920239
Nt16g00269	Nt16	7970298	7970567
Nt16g00270	Nt16	7999072	7999368
Nt16g00271	Nt16	8081616	8082597
Nt16g00272	Nt16	8087512	8088997
Nt16g00273	Nt16	8160942	8164295
Nt16g00274	Nt16	8165805	8178068
Nt16g00275	Nt16	8180984	8187740
Nt16g00276	Nt16	8192643	8193071
Nt16g00277	Nt16	8203079	8212993
Nt16g00278	Nt16	8260125	8275821
Nt16g02792	Nt16	125915893	125918891
Nt16g02793	Nt16	125920159	125921326
Nt16g02794	Nt16	125921627	125923078
Nt16g02795	Nt16	125923106	125923426
Nt16g02796	Nt16	125963085	125964692
Nt16g02797	Nt16	125966086	125968229
Nt16g02798	Nt16	125988401	125989606
Nt16g02799	Nt16	125993744	125994178
Nt16g02800	Nt16	125996104	126000298
Nt16g02801	Nt16	126018782	126020889
Nt16g02802	Nt16	126062683	126068761
Nt16g02803	Nt16	126070084	126070569
Nt16g02804	Nt16	126139386	126141349
Nt16g02805	Nt16	126153849	126157255
Nt16g02806	Nt16	126159027	126162071
Nt16g02807	Nt16	126187592	126195118
Nt16g02808	Nt16	126296595	126301828
Nt16g02809	Nt16	126345206	126348373
Nt16g02810	Nt16	126408321	126410913
Nt16g02811	Nt16	126447887	126450096
Nt16g02812	Nt16	126459840	126462213
Nt16g02813	Nt16	126465105	126466282
Nt16g02814	Nt16	126492025	126493580
Nt16g02815	Nt16	126501741	126502929
Nt16g02816	Nt16	126542565	126546430
Nt16g02817	Nt16	126561367	126563463
Nt16g02818	Nt16	126564168	126565745
Nt16g02819	Nt16	126575620	126577402
Nt16g02820	Nt16	126578449	126588499
Nt16g02821	Nt16	126590424	126595084
Nt16g02822	Nt16	126596859	126597089
Nt16g02823	Nt16	126614400	126620351
Nt16g02824	Nt16	126665991	126668306
Nt16g02825	Nt16	126673748	126674503
Nt18g00572	Nt18	24322055	24325415
Nt18g00573	Nt18	24327101	24331051
Nt18g00574	Nt18	24332208	24341700
Nt18g00575	Nt18	24343047	24343833
Nt18g00576	Nt18	24390623	24404486
Nt18g00577	Nt18	24442272	24446082
Nt18g00578	Nt18	24448507	24458280
Nt18g00579	Nt18	24459225	24462033
Nt18g00580	Nt18	24462249	24462479
Nt18g00581	Nt18	24511097	24519246
Nt18g00582	Nt18	24548379	24551252
Nt18g00583	Nt18	24564312	24567008
Nt18g00584	Nt18	24603077	24603616
Nt18g00585	Nt18	24635915	24637129
Nt18g00586	Nt18	24662898	24663136
Nt18g00587	Nt18	24683351	24690609
Nt18g00588	Nt18	24691052	24727351
Nt18g00589	Nt18	24739931	24762200
Nt18g00590	Nt18	24806024	24806875
Nt18g00591	Nt18	24818220	24824070
Nt18g00592	Nt18	24860175	24863807
Nt18g00593	Nt18	24866405	24869258
Nt21g04207	Nt21	175937414	175938651
Nt21g04208	Nt21	175963201	175967673
Nt21g04209	Nt21	175969074	175972106
Nt21g04210	Nt21	176047131	176051172
Nt21g04211	Nt21	176052785	176058960
Nt21g04212	Nt21	176060354	176065377
Nt21g04213	Nt21	176079133	176080212
Nt21g04214	Nt21	176081491	176095597
Nt21g04215	Nt21	176097262	176101654
Nt21g04216	Nt21	176135643	176139790
Nt21g04217	Nt21	176154214	176162107
Nt21g04218	Nt21	176177981	176178492
Nt21g04219	Nt21	176199108	176199341
Nt21g04220	Nt21	176222529	176222974
Nt21g04221	Nt21	176231807	176232914
Nt21g04222	Nt21	176233007	176233420
Nt21g04223	Nt21	176246390	176251854
Nt21g04224	Nt21	176283406	176283975
Nt21g04225	Nt21	176295326	176300546
Nt21g04226	Nt21	176304028	176304267
Nt21g04227	Nt21	176305085	176306152
Nt21g04228	Nt21	176307348	176310212
Nt21g04229	Nt21	176316173	176317831
Nt21g04230	Nt21	176330954	176340449
Nt21g04231	Nt21	176373963	176379113
Nt21g04232	Nt21	176393503	176395293
Nt21g04233	Nt21	176400894	176401701
Nt21g04234	Nt21	176557422	176558087
Nt21g04235	Nt21	176560316	176560972
Nt21g04236	Nt21	176563418	176564080
Nt21g04237	Nt21	176565598	176567538
Nt21g04238	Nt21	176567587	176569217
Nt21g04239	Nt21	176592891	176598868
Nt22g01169	Nt22	41652362	41799573
Nt22g01170	Nt22	41822815	41823114
Nt22g01171	Nt22	41921823	41923609
Nt22g01172	Nt22	41945831	41949141
Nt22g01173	Nt22	41983212	42064522
Nt22g01174	Nt22	42095392	42097819
Nt22g01175	Nt22	42179965	42207629
Nt22g01176	Nt22	42241965	42242243
Nt22g01177	Nt22	42242303	42242842
Nt22g01178	Nt22	42244836	42247136
Nt22g03444	Nt22	145359242	145368618
Nt22g03445	Nt22	145379145	145380620
Nt22g03446	Nt22	145434991	145452788
Nt22g03447	Nt22	145455071	145456472
Nt22g03448	Nt22	145456579	145457384
Nt22g03449	Nt22	145458411	145458954
Nt22g03450	Nt22	145459077	145476769
Nt22g03451	Nt22	145476773	145477854
Nt22g03452	Nt22	145482879	145489938
Nt22g03453	Nt22	145508066	145535112
Nt22g03454	Nt22	145538065	145540313
Nt22g03455	Nt22	145558754	145567424
Nt22g03456	Nt22	145587188	145587484
Nt22g03457	Nt22	145587570	145587797
Nt22g03458	Nt22	145669718	145674858
Nt22g03459	Nt22	145675907	145680824
Nt22g03460	Nt22	145690351	145690677
Nt22g03461	Nt22	145690708	145693068
Nt22g03462	Nt22	145787183	145792308
Nt22g03463	Nt22	145793574	145798312
Nt22g03464	Nt22	145820354	145835522
Nt22g03465	Nt22	145856445	145871000
Nt22g03466	Nt22	145873213	145889203
Nt22g03467	Nt22	146011695	146015924
Nt22g03468	Nt22	146019633	146032332
Nt22g03469	Nt22	146043451	146046749
Nt22g03470	Nt22	146084199	146084805
Nt22g03471	Nt22	146084817	146085480
Nt22g03472	Nt22	146088829	146104566
Nt22g03473	Nt22	146107878	146108382
Nt22g03474	Nt22	146109620	146109970
Nt22g03475	Nt22	146110373	146110747
Nt22g03476	Nt22	146112294	146113045
Nt22g03477	Nt22	146113152	146114249
Nt22g03478	Nt22	146116218	146121637
Nt22g03479	Nt22	146199787	146201205
Nt22g03480	Nt22	146281954	146284473
Nt24g02041	Nt24	64638692	64638916
Nt24g02042	Nt24	64691130	64692179
Nt24g02043	Nt24	64696725	64696940
Nt24g02044	Nt24	64707963	64708202
Nt24g02045	Nt24	64708350	64710311
Nt24g02046	Nt24	64719026	64721490
Nt24g02047	Nt24	64770354	64772699
Nt24g02048	Nt24	64878658	64879873
Nt24g02049	Nt24	64946706	64947180
Nt24g02050	Nt24	64961245	64968912
Nt24g02051	Nt24	64970519	64973802
Nt24g02052	Nt24	64976335	64993520
Nt24g02053	Nt24	64994177	65000705
Nt24g02054	Nt24	65001760	65004064
Nt24g02055	Nt24	65024402	65026131
Nt24g02056	Nt24	65116292	65117495
Nt24g02057	Nt24	65146254	65157542
Nt24g02058	Nt24	65159236	65179459
Nt24g02059	Nt24	65298757	65310868
Nt24g02060	Nt24	65313464	65320024
Nt24g02061	Nt24	65331258	65331863
