# Supplementary material for: Integration of QTL mapping and GWAS reveals the complicated genetic architecture of chemical composition traits in tobacco leaves
Source: Front Plant Sci. 2025 Jun 25;16:1616591. doi: 10.3389/fpls.2025.1616591 (PMC12238100; doi:10.3389/fpls.2025.1616591)
Supplement: Supplementary file 5 [file Table3.xlsx]

## Sheet: Sheet1
Supplementary Table 3 Variants with moderate to high impact
SNP_ID	Chr	Pos	Ref	Alt	Variant_type	Impact	Gene_ID	Supplementary_informaton
chr12_166608269_C_T	chr12	166608269	C	T	missense_variant	MODERATE	Nt12g04591	p.Arg341Gln
chr12_166608278_A_G	chr12	166608278	A	G	missense_variant	MODERATE	Nt12g04591	p.Leu338Pro
chr12_167032543_G_A	chr12	167032543	G	A	splice_acceptor_variant&intron_variant	HIGH	Nt12g04603
chr12_167177398_C_T	chr12	167177398	C	T	missense_variant	MODERATE	Nt12g04607	p.Ala11Val
chr16_6026903_T_C	chr16	6026903	T	C	missense_variant	MODERATE	Nt16g00220	p.Met15Thr
chr16_6030752_T_G	chr16	6030752	T	G	missense_variant	MODERATE	Nt16g00221	p.Thr1138Pro
chr16_6545860_T_G	chr16	6545860	T	G	missense_variant	MODERATE	Nt16g00229	p.Phe606Val
chr16_6547157_T_C	chr16	6547157	T	C	missense_variant	MODERATE	Nt16g00229	p.Leu1038Ser
chr16_6635034_G_A	chr16	6635034	G	A	missense_variant	MODERATE	Nt16g00230	p.Ser333Asn
chr16_6636893_G_A	chr16	6636893	G	A	missense_variant	MODERATE	Nt16g00230	p.Val578Met
chr16_6636908_G_A	chr16	6636908	G	A	missense_variant	MODERATE	Nt16g00230	p.Asp583Asn
chr16_6636909_A_T	chr16	6636909	A	T	missense_variant	MODERATE	Nt16g00230	p.Asp583Val
chr16_6636923_G_A	chr16	6636923	G	A	missense_variant	MODERATE	Nt16g00230	p.Asp588Asn
chr16_6636926_A_T	chr16	6636926	A	T	missense_variant	MODERATE	Nt16g00230	p.Ile589Phe
chr16_6636938_G_T	chr16	6636938	G	T	stop_gained	HIGH	Nt16g00230	p.Glu593*
chr16_6636992_C_CTA	chr16	6636992	C	CTA	frameshift_variant	HIGH	Nt16g00230	p.Arg613fs
chr16_6764386_A_C	chr16	6764386	A	C	missense_variant	MODERATE	Nt16g00232	p.Phe851Leu
chr16_6764459_A_T	chr16	6764459	A	T	missense_variant	MODERATE	Nt16g00232	p.Val827Glu
chr16_6794618_T_G	chr16	6794618	T	G	start_lost	HIGH	Nt16g00233	p.Met1?
chr16_6795221_G_A	chr16	6795221	G	A	missense_variant	MODERATE	Nt16g00233	p.Cys202Tyr
chr16_6796389_G_C	chr16	6796389	G	C	missense_variant	MODERATE	Nt16g00233	p.Glu283Gln
chr16_6796542_CGT_C	chr16	6796542	CGT	C	frameshift_variant	HIGH	Nt16g00233	p.Leu307fs
chr16_6796547_T_TGA	chr16	6796547	T	TGA	frameshift_variant&stop_gained	HIGH	Nt16g00233	p.Ser308fs
chr16_6796550_GGAA_G	chr16	6796550	GGAA	G	disruptive_inframe_deletion	MODERATE	Nt16g00233	p.Gly309_Thr310delinsAla
chr16_6802554_A_T	chr16	6802554	A	T	missense_variant	MODERATE	Nt16g00234	p.Met46Leu
chr16_6802555_T_G	chr16	6802555	T	G	missense_variant	MODERATE	Nt16g00234	p.Met46Arg
chr16_6804175_A_G	chr16	6804175	A	G	missense_variant	MODERATE	Nt16g00234	p.Arg198Gly
chr16_6920512_C_G	chr16	6920512	C	G	missense_variant	MODERATE	Nt16g00236	p.Glu204Asp
chr16_6921000_C_A	chr16	6921000	C	A	missense_variant	MODERATE	Nt16g00236	p.Val146Phe
chr16_6921044_G_T	chr16	6921044	G	T	missense_variant&splice_region_variant	MODERATE	Nt16g00236	p.Thr131Lys
chr16_6970098_T_G	chr16	6970098	T	G	missense_variant	MODERATE	Nt16g00239	p.Val301Gly
chr16_6974483_A_T	chr16	6974483	A	T	missense_variant	MODERATE	Nt16g00240	p.Glu112Asp
chr16_6974659_C_A	chr16	6974659	C	A	missense_variant	MODERATE	Nt16g00240	p.Pro171His
chr16_6975221_A_T	chr16	6975221	A	T	missense_variant	MODERATE	Nt16g00240	p.Lys358Asn
chr16_6976637_A_T	chr16	6976637	A	T	missense_variant	MODERATE	Nt16g00240	p.Lys830Asn
chr16_7080085_G_A	chr16	7080085	G	A	missense_variant	MODERATE	Nt16g00244	p.Val35Ile
chr16_7721594_T_C	chr16	7721594	T	C	missense_variant	MODERATE	Nt16g00262	p.Phe134Leu
chr16_7721641_C_CAATGAG	chr16	7721641	C	CAATGAG	disruptive_inframe_insertion	MODERATE	Nt16g00262	p.Asn154_Glu155dup
chr16_7726084_T_C	chr16	7726084	T	C	missense_variant	MODERATE	Nt16g00263	p.Tyr230Cys
chr16_7726228_G_A	chr16	7726228	G	A	missense_variant	MODERATE	Nt16g00263	p.Ala182Val
chr16_7740416_A_T	chr16	7740416	A	T	stop_lost&splice_region_variant	HIGH	Nt16g00264	p.Ter288Lysext*?
chr16_7740418_A_ACCCCCGTCCCC	chr16	7740418	A	ACCCCCGTCCCC	frameshift_variant	HIGH	Nt16g00264	p.Phe287fs
chr16_7740420_C_CCCCAATA	chr16	7740420	C	CCCCAATA	frameshift_variant	HIGH	Nt16g00264	p.Met286fs
chr16_7740434_C_T	chr16	7740434	C	T	missense_variant	MODERATE	Nt16g00264	p.Asp282Asn
chr16_7740445_C_T	chr16	7740445	C	T	missense_variant	MODERATE	Nt16g00264	p.Arg278His
chr16_7740451_C_A	chr16	7740451	C	A	missense_variant	MODERATE	Nt16g00264	p.Arg276Leu
chr16_7740556_TGCC_T	chr16	7740556	TGCC	T	disruptive_inframe_deletion	MODERATE	Nt16g00264	p.Arg240del
chr16_7741256_C_G	chr16	7741256	C	G	missense_variant	MODERATE	Nt16g00264	p.Arg50Thr
chr16_7919971_A_G	chr16	7919971	A	G	missense_variant	MODERATE	Nt16g00268	p.Val90Ala
chr16_7920173_C_T	chr16	7920173	C	T	missense_variant	MODERATE	Nt16g00268	p.Glu23Lys
chr16_7920234_C_A	chr16	7920234	C	A	missense_variant	MODERATE	Nt16g00268	p.Trp2Cys
chr16_7920235_C_G	chr16	7920235	C	G	missense_variant	MODERATE	Nt16g00268	p.Trp2Ser
chr16_8162505_C_T	chr16	8162505	C	T	missense_variant	MODERATE	Nt16g00273	p.Arg252Lys
chr16_8162772_A_ATTGTTGTTG	chr16	8162772	A	ATTGTTGTTG	conservative_inframe_insertion	MODERATE	Nt16g00273	p.Thr160_Thr162dup
chr16_8166043_C_T	chr16	8166043	C	T	missense_variant	MODERATE	Nt16g00274	p.Ala80Val
chr16_8172217_G_A	chr16	8172217	G	A	missense_variant	MODERATE	Nt16g00274	p.Arg548Lys
chr16_8177039_G_T	chr16	8177039	G	T	missense_variant	MODERATE	Nt16g00274	p.Val913Phe
chr16_8180988_A_AT	chr16	8180988	A	AT	frameshift_variant	HIGH	Nt16g00275	p.Ile596fs
chr16_8180994_T_C	chr16	8180994	T	C	missense_variant	MODERATE	Nt16g00275	p.Lys594Arg
chr16_8181016_C_A	chr16	8181016	C	A	missense_variant	MODERATE	Nt16g00275	p.Gly587Cys
chr16_125920599_C_T	chr16	125920599	C	T	missense_variant	MODERATE	Nt16g02793	p.Gly190Arg
chr16_125920605_C_T	chr16	125920605	C	T	missense_variant	MODERATE	Nt16g02793	p.Ala188Thr
chr16_125920607_A_G	chr16	125920607	A	G	missense_variant	MODERATE	Nt16g02793	p.Val187Ala
chr16_125922712_C_T	chr16	125922712	C	T	missense_variant	MODERATE	Nt16g02794	p.Asp49Asn
chr16_125922727_T_G	chr16	125922727	T	G	missense_variant	MODERATE	Nt16g02794	p.Thr44Pro
chr16_125922963_A_G	chr16	125922963	A	G	splice_donor_variant&intron_variant	HIGH	Nt16g02794
chr16_125923005_G_A	chr16	125923005	G	A	missense_variant	MODERATE	Nt16g02794	p.Ser25Phe
chr16_125923016_C_A	chr16	125923016	C	A	missense_variant	MODERATE	Nt16g02794	p.Lys21Asn
chr16_125923024_C_A	chr16	125923024	C	A	missense_variant	MODERATE	Nt16g02794	p.Ala19Ser
chr16_125923030_A_T	chr16	125923030	A	T	missense_variant	MODERATE	Nt16g02794	p.Leu17Met
chr16_125923048_G_A	chr16	125923048	G	A	missense_variant	MODERATE	Nt16g02794	p.Pro11Ser
chr16_125923053_GA_G	chr16	125923053	GA	G	frameshift_variant	HIGH	Nt16g02794	p.Ser9fs
chr16_125923246_G_A	chr16	125923246	G	A	stop_gained	HIGH	Nt16g02795	p.Gln61*
chr16_125923259_GA_G	chr16	125923259	GA	G	frameshift_variant	HIGH	Nt16g02795	p.Phe56fs
chr16_125923299_G_A	chr16	125923299	G	A	missense_variant	MODERATE	Nt16g02795	p.Pro43Leu
chr16_125923326_A_G	chr16	125923326	A	G	missense_variant	MODERATE	Nt16g02795	p.Val34Ala
chr16_125923374_G_A	chr16	125923374	G	A	missense_variant	MODERATE	Nt16g02795	p.Thr18Met
chr16_125923384_G_A	chr16	125923384	G	A	stop_gained	HIGH	Nt16g02795	p.Gln15*
chr16_125923396_T_C	chr16	125923396	T	C	missense_variant	MODERATE	Nt16g02795	p.Ile11Val
chr16_125923424_C_CA	chr16	125923424	C	CA	frameshift_variant&start_lost	HIGH	Nt16g02795	p.Met1fs
chr16_126141079_A_T	chr16	126141079	A	T	missense_variant	MODERATE	Nt16g02804	p.Leu54His
chr16_126141085_G_T	chr16	126141085	G	T	missense_variant	MODERATE	Nt16g02804	p.Pro52Gln
chr16_126465110_C_T	chr16	126465110	C	T	missense_variant	MODERATE	Nt16g02813	p.Gly139Arg
chr16_126465161_A_G	chr16	126465161	A	G	missense_variant	MODERATE	Nt16g02813	p.Ser122Pro
chr16_126565367_A_T	chr16	126565367	A	T	missense_variant	MODERATE	Nt16g02818	p.Ser127Thr
chr16_126565391_C_T	chr16	126565391	C	T	missense_variant	MODERATE	Nt16g02818	p.Ala119Thr
chr16_126673905_C_A	chr16	126673905	C	A	missense_variant	MODERATE	Nt16g02825	p.Gly200Val
chr18_24512101_CT_C	chr18	24512101	CT	C	frameshift_variant	HIGH	Nt18g00581	p.Ser496fs
chr18_24512150_G_A	chr18	24512150	G	A	stop_gained	HIGH	Nt18g00581	p.Arg480*
chr18_24512164_T_G	chr18	24512164	T	G	missense_variant	MODERATE	Nt18g00581	p.Glu475Ala
chr18_24512174_C_T	chr18	24512174	C	T	missense_variant&splice_region_variant	MODERATE	Nt18g00581	p.Val472Ile
chr18_24512259_A_AT	chr18	24512259	A	AT	splice_donor_variant&intron_variant	HIGH	Nt18g00581
chr18_24512809_T_C	chr18	24512809	T	C	missense_variant	MODERATE	Nt18g00581	p.Ile453Val
chr18_24512856_C_T	chr18	24512856	C	T	missense_variant	MODERATE	Nt18g00581	p.Gly437Asp
chr18_24512860_G_A	chr18	24512860	G	A	stop_gained	HIGH	Nt18g00581	p.Arg436*
chr18_24512902_C_T	chr18	24512902	C	T	missense_variant	MODERATE	Nt18g00581	p.Val422Ile
chr18_24512907_A_T	chr18	24512907	A	T	missense_variant	MODERATE	Nt18g00581	p.Leu420Gln
chr18_24512912_CA_C	chr18	24512912	CA	C	frameshift_variant	HIGH	Nt18g00581	p.Leu418fs
chr18_24512919_GT_G	chr18	24512919	GT	G	frameshift_variant	HIGH	Nt18g00581	p.Thr416fs
chr18_24512926_C_T	chr18	24512926	C	T	missense_variant	MODERATE	Nt18g00581	p.Ala414Thr
chr18_24512936_CCATG_C	chr18	24512936	CCATG	C	frameshift_variant	HIGH	Nt18g00581	p.Ala409fs
chr18_24512955_T_A	chr18	24512955	T	A	missense_variant	MODERATE	Nt18g00581	p.Gln404Leu
chr18_24512967_A_G	chr18	24512967	A	G	missense_variant	MODERATE	Nt18g00581	p.Val400Ala
chr18_24512974_A_T	chr18	24512974	A	T	missense_variant	MODERATE	Nt18g00581	p.Tyr398Asn
chr18_24512986_G_T	chr18	24512986	G	T	missense_variant	MODERATE	Nt18g00581	p.His394Asn
chr18_24514076_C_T	chr18	24514076	C	T	splice_donor_variant&intron_variant	HIGH	Nt18g00581
chr18_24514100_C_T	chr18	24514100	C	T	missense_variant	MODERATE	Nt18g00581	p.Cys378Tyr
chr18_24636159_T_C	chr18	24636159	T	C	missense_variant	MODERATE	Nt18g00585	p.Asp103Gly
chr21_175937679_C_T	chr21	175937679	C	T	missense_variant&splice_region_variant	MODERATE	Nt21g04207	p.Val199Ile
chr21_175937802_A_T	chr21	175937802	A	T	missense_variant	MODERATE	Nt21g04207	p.Leu158Ile
chr21_175970537_T_A	chr21	175970537	T	A	missense_variant	MODERATE	Nt21g04209	p.Thr165Ser
chr21_176049035_T_C	chr21	176049035	T	C	missense_variant	MODERATE	Nt21g04210	p.Cys232Arg
chr21_176062084_G_T	chr21	176062084	G	T	missense_variant	MODERATE	Nt21g04212	p.Arg184Leu
chr21_176079190_T_G	chr21	176079190	T	G	missense_variant	MODERATE	Nt21g04213	p.Ser20Ala
chr21_176094651_G_T	chr21	176094651	G	T	missense_variant	MODERATE	Nt21g04214	p.His83Gln
chr21_176099088_T_A	chr21	176099088	T	A	missense_variant	MODERATE	Nt21g04215	p.Tyr260Phe
chr21_176099089_A_C	chr21	176099089	A	C	missense_variant	MODERATE	Nt21g04215	p.Tyr260Asp
chr21_176136379_G_A	chr21	176136379	G	A	missense_variant	MODERATE	Nt21g04216	p.Ser204Leu
chr21_176139648_T_C	chr21	176139648	T	C	missense_variant	MODERATE	Nt21g04216	p.Lys48Arg
chr21_176139660_A_G	chr21	176139660	A	G	missense_variant	MODERATE	Nt21g04216	p.Leu44Pro
chr21_176199256_A_G	chr21	176199256	A	G	missense_variant	MODERATE	Nt21g04219	p.Leu29Pro
chr21_176222605_T_C	chr21	176222605	T	C	missense_variant	MODERATE	Nt21g04220	p.Gln98Arg
chr21_176283411_TAGC_T	chr21	176283411	TAGC	T	conservative_inframe_deletion	MODERATE	Nt21g04224	p.Ala119del
chr21_176304029_T_C	chr21	176304029	T	C	start_lost	HIGH	Nt21g04226	p.Met1?
chr21_176305193_A_G	chr21	176305193	A	G	missense_variant	MODERATE	Nt21g04227	p.Arg37Gly
chr21_176305338_G_A	chr21	176305338	G	A	missense_variant	MODERATE	Nt21g04227	p.Arg85Gln
chr21_176305362_A_G	chr21	176305362	A	G	missense_variant	MODERATE	Nt21g04227	p.Glu93Gly
chr21_176305452_A_G	chr21	176305452	A	G	missense_variant	MODERATE	Nt21g04227	p.Lys123Arg
chr21_176305548_T_A	chr21	176305548	T	A	missense_variant	MODERATE	Nt21g04227	p.Val155Glu
chr21_176305629_T_G	chr21	176305629	T	G	missense_variant	MODERATE	Nt21g04227	p.Leu182Arg
chr21_176306115_G_GC	chr21	176306115	G	GC	frameshift_variant	HIGH	Nt21g04227	p.Leu275fs
chr21_176306138_C_T	chr21	176306138	C	T	missense_variant	MODERATE	Nt21g04227	p.Arg282Cys
chr21_176307392_C_T	chr21	176307392	C	T	missense_variant	MODERATE	Nt21g04228	p.Gly312Ser
chr21_176307422_T_C	chr21	176307422	T	C	missense_variant	MODERATE	Nt21g04228	p.Ser302Gly
chr21_176307496_C_T	chr21	176307496	C	T	missense_variant	MODERATE	Nt21g04228	p.Gly277Asp
chr21_176309082_A_T	chr21	176309082	A	T	missense_variant	MODERATE	Nt21g04228	p.Phe234Ile
chr21_176309118_C_T	chr21	176309118	C	T	missense_variant	MODERATE	Nt21g04228	p.Ala222Thr
chr21_176309299_A_ACT	chr21	176309299	A	ACT	frameshift_variant	HIGH	Nt21g04228	p.Ser161fs
chr21_176309333_A_G	chr21	176309333	A	G	missense_variant	MODERATE	Nt21g04228	p.Met150Thr
chr21_176309364_T_C	chr21	176309364	T	C	missense_variant	MODERATE	Nt21g04228	p.Lys140Glu
chr21_176310211_A_ATT	chr21	176310211	A	ATT	frameshift_variant&start_lost	HIGH	Nt21g04228	p.Met1fs
chr21_176330967_G_A	chr21	176330967	G	A	missense_variant	MODERATE	Nt21g04230	p.Pro547Leu
chr21_176331034_T_C	chr21	176331034	T	C	missense_variant	MODERATE	Nt21g04230	p.Thr525Ala
chr21_176333003_A_G	chr21	176333003	A	G	missense_variant	MODERATE	Nt21g04230	p.Ser370Pro
chr21_176334222_C_T	chr21	176334222	C	T	missense_variant	MODERATE	Nt21g04230	p.Arg338His
chr21_176335421_C_A	chr21	176335421	C	A	missense_variant	MODERATE	Nt21g04230	p.Arg255Met
chr21_176337296_T_A	chr21	176337296	T	A	missense_variant	MODERATE	Nt21g04230	p.Tyr154Phe
chr21_176394963_C_A	chr21	176394963	C	A	missense_variant	MODERATE	Nt21g04232	p.His487Gln
chr21_176395003_A_G	chr21	176395003	A	G	missense_variant	MODERATE	Nt21g04232	p.Ile501Val
chr21_176401692_T_C	chr21	176401692	T	C	missense_variant	MODERATE	Nt21g04233	p.Thr4Ala
chr21_176557449_G_A	chr21	176557449	G	A	missense_variant	MODERATE	Nt21g04234	p.Ala10Thr
chr21_176557467_G_T	chr21	176557467	G	T	missense_variant	MODERATE	Nt21g04234	p.Asp16Tyr
chr21_176557491_A_G	chr21	176557491	A	G	missense_variant	MODERATE	Nt21g04234	p.Lys24Glu
chr21_176557843_C_T	chr21	176557843	C	T	missense_variant	MODERATE	Nt21g04234	p.Ala141Val
chr21_176560457_T_G	chr21	176560457	T	G	missense_variant	MODERATE	Nt21g04235	p.Leu48Val
chr21_176565803_T_TAGAC	chr21	176565803	T	TAGAC	frameshift_variant&splice_region_variant	HIGH	Nt21g04237	p.Lys177fs
chr21_176598845_G_A	chr21	176598845	G	A	missense_variant	MODERATE	Nt21g04239	p.Ala464Thr
chr22_42207259_G_A	chr22	42207259	G	A	splice_acceptor_variant&intron_variant	HIGH	Nt22g01175
chr22_42207360_G_A	chr22	42207360	G	A	missense_variant	MODERATE	Nt22g01175	p.Val52Ile
chr22_42207385_C_A	chr22	42207385	C	A	missense_variant	MODERATE	Nt22g01175	p.Pro60Gln
chr22_42207423_C_A	chr22	42207423	C	A	missense_variant	MODERATE	Nt22g01175	p.Leu73Met
chr22_145365695_C_A	chr22	145365695	C	A	missense_variant	MODERATE	Nt22g03444	p.Gln653Lys
chr22_145379804_A_AC	chr22	145379804	A	AC	frameshift_variant	HIGH	Nt22g03445	p.Ser273fs
chr22_145379812_C_A	chr22	145379812	C	A	missense_variant	MODERATE	Nt22g03445	p.Gly270Val
chr22_145380104_T_C	chr22	145380104	T	C	missense_variant	MODERATE	Nt22g03445	p.Ile173Val
chr22_145380208_T_G	chr22	145380208	T	G	missense_variant	MODERATE	Nt22g03445	p.Lys138Thr
chr22_145380226_G_T	chr22	145380226	G	T	missense_variant	MODERATE	Nt22g03445	p.Ser132Tyr
chr22_145380314_T_A	chr22	145380314	T	A	missense_variant	MODERATE	Nt22g03445	p.Ile103Phe
chr22_145380449_T_G	chr22	145380449	T	G	missense_variant	MODERATE	Nt22g03445	p.Thr58Pro
chr22_145380553_T_C	chr22	145380553	T	C	missense_variant	MODERATE	Nt22g03445	p.Asn23Ser
chr22_145380619_ATCTCTC_A	chr22	145380619	ATCTCTC	A	frameshift_variant&start_lost	HIGH	Nt22g03445	p.Met1fs
chr22_145435365_T_C	chr22	145435365	T	C	missense_variant	MODERATE	Nt22g03446	p.Ser116Pro
chr22_145437603_A_T	chr22	145437603	A	T	missense_variant	MODERATE	Nt22g03446	p.Asp324Val
chr22_145437648_G_A	chr22	145437648	G	A	missense_variant	MODERATE	Nt22g03446	p.Gly339Asp
chr22_145441520_A_G	chr22	145441520	A	G	missense_variant	MODERATE	Nt22g03446	p.His542Arg
chr22_145441586_C_T	chr22	145441586	C	T	missense_variant	MODERATE	Nt22g03446	p.Ala564Val
chr22_145449508_C_A	chr22	145449508	C	A	missense_variant	MODERATE	Nt22g03446	p.Thr810Lys
chr22_145450333_C_T	chr22	145450333	C	T	missense_variant	MODERATE	Nt22g03446	p.Ala860Val
chr22_145451989_A_G	chr22	145451989	A	G	missense_variant	MODERATE	Nt22g03446	p.Lys1069Glu
chr22_145452155_G_A	chr22	145452155	G	A	missense_variant	MODERATE	Nt22g03446	p.Ser1124Asn
chr22_145452168_T_G	chr22	145452168	T	G	missense_variant	MODERATE	Nt22g03446	p.His1128Gln
chr22_145452224_G_A	chr22	145452224	G	A	missense_variant	MODERATE	Nt22g03446	p.Gly1147Asp
chr22_145452250_G_A	chr22	145452250	G	A	missense_variant	MODERATE	Nt22g03446	p.Gly1156Arg
chr22_145452261_T_G	chr22	145452261	T	G	missense_variant	MODERATE	Nt22g03446	p.Ser1159Arg
chr22_145455091_G_T	chr22	145455091	G	T	missense_variant	MODERATE	Nt22g03447	p.Lys7Asn
chr22_145455407_T_A	chr22	145455407	T	A	missense_variant	MODERATE	Nt22g03447	p.Ile27Asn
chr22_145455426_G_A	chr22	145455426	G	A	stop_gained	HIGH	Nt22g03447	p.Trp33*
chr22_145455437_C_T	chr22	145455437	C	T	missense_variant	MODERATE	Nt22g03447	p.Ser37Phe
chr22_145455472_AG_A	chr22	145455472	AG	A	frameshift_variant	HIGH	Nt22g03447	p.Arg49fs
chr22_145455484_A_C	chr22	145455484	A	C	missense_variant	MODERATE	Nt22g03447	p.Lys53Gln
chr22_145455614_A_G	chr22	145455614	A	G	missense_variant	MODERATE	Nt22g03447	p.Glu96Gly
chr22_145456118_T_C	chr22	145456118	T	C	splice_donor_variant&intron_variant	HIGH	Nt22g03447
chr22_145456254_G_A	chr22	145456254	G	A	missense_variant	MODERATE	Nt22g03447	p.Asp141Asn
chr22_145456358_TAA_T	chr22	145456358	TAA	T	frameshift_variant	HIGH	Nt22g03447	p.Asn176fs
chr22_145456393_T_C	chr22	145456393	T	C	missense_variant	MODERATE	Nt22g03447	p.Ile187Thr
chr22_145456459_T_C	chr22	145456459	T	C	missense_variant	MODERATE	Nt22g03447	p.Val209Ala
chr22_145456470_T_C	chr22	145456470	T	C	stop_lost&splice_region_variant	HIGH	Nt22g03447	p.Ter213Glnext*?
chr22_145457136_G_A	chr22	145457136	G	A	missense_variant&splice_region_variant	MODERATE	Nt22g03448	p.Val14Met
chr22_145457195_G_A	chr22	145457195	G	A	missense_variant	MODERATE	Nt22g03448	p.Met33Ile
chr22_145457221_A_G	chr22	145457221	A	G	missense_variant	MODERATE	Nt22g03448	p.Tyr42Cys
chr22_145457251_A_G	chr22	145457251	A	G	missense_variant	MODERATE	Nt22g03448	p.Tyr52Cys
chr22_145458446_C_T	chr22	145458446	C	T	missense_variant	MODERATE	Nt22g03449	p.Gly93Ser
chr22_145458554_G_A	chr22	145458554	G	A	missense_variant	MODERATE	Nt22g03449	p.Pro57Ser
chr22_145458565_A_C	chr22	145458565	A	C	missense_variant	MODERATE	Nt22g03449	p.Val53Gly
chr22_145459097_T_C	chr22	145459097	T	C	missense_variant	MODERATE	Nt22g03450	p.Thr333Ala
chr22_145459100_G_T	chr22	145459100	G	T	missense_variant	MODERATE	Nt22g03450	p.Gln332Lys
chr22_145459183_A_T	chr22	145459183	A	T	missense_variant	MODERATE	Nt22g03450	p.Met304Lys
chr22_145459736_T_C	chr22	145459736	T	C	missense_variant	MODERATE	Nt22g03450	p.Asp286Gly
chr22_145459783_C_CT	chr22	145459783	C	CT	frameshift_variant	HIGH	Nt22g03450	p.Gln271fs
chr22_145475738_T_G	chr22	145475738	T	G	missense_variant	MODERATE	Nt22g03450	p.Tyr210Ser
chr22_145475956_T_C	chr22	145475956	T	C	missense_variant	MODERATE	Nt22g03450	p.Asn166Asp
chr22_145475997_A_G	chr22	145475997	A	G	missense_variant	MODERATE	Nt22g03450	p.Val152Ala
chr22_145476048_C_T	chr22	145476048	C	T	missense_variant	MODERATE	Nt22g03450	p.Gly135Asp
chr22_145476464_A_C	chr22	145476464	A	C	missense_variant	MODERATE	Nt22g03450	p.Ile59Ser
chr22_145476473_T_A	chr22	145476473	T	A	missense_variant	MODERATE	Nt22g03450	p.Lys56Ile
chr22_145476485_C_T	chr22	145476485	C	T	missense_variant	MODERATE	Nt22g03450	p.Arg52His
chr22_145477000_C_T	chr22	145477000	C	T	missense_variant	MODERATE	Nt22g03451	p.Asp218Asn
chr22_145477080_G_A	chr22	145477080	G	A	missense_variant&splice_region_variant	MODERATE	Nt22g03451	p.Thr208Ile
chr22_145477156_A_G	chr22	145477156	A	G	missense_variant	MODERATE	Nt22g03451	p.Ser183Pro
chr22_145477366_A_C	chr22	145477366	A	C	missense_variant	MODERATE	Nt22g03451	p.Phe113Val
chr22_145477411_A_T	chr22	145477411	A	T	missense_variant	MODERATE	Nt22g03451	p.Leu98Met
chr22_145477413_C_T	chr22	145477413	C	T	missense_variant	MODERATE	Nt22g03451	p.Arg97Gln
chr22_145477766_A_C	chr22	145477766	A	C	missense_variant	MODERATE	Nt22g03451	p.Met30Arg
chr22_145477844_C_T	chr22	145477844	C	T	missense_variant	MODERATE	Nt22g03451	p.Arg4Gln
chr22_145477851_C_A	chr22	145477851	C	A	stop_gained	HIGH	Nt22g03451	p.Gly2*
chr22_145483248_C_A	chr22	145483248	C	A	missense_variant	MODERATE	Nt22g03452	p.Leu124Ile
chr22_145486408_A_G	chr22	145486408	A	G	missense_variant	MODERATE	Nt22g03452	p.Arg257Gly
chr22_145487375_C_T	chr22	145487375	C	T	missense_variant	MODERATE	Nt22g03452	p.Ala579Val
chr22_145516681_A_T	chr22	145516681	A	T	missense_variant&splice_region_variant	MODERATE	Nt22g03453	p.Thr659Ser
chr22_145518766_A_G	chr22	145518766	A	G	missense_variant	MODERATE	Nt22g03453	p.Lys680Arg
chr22_145520248_A_G	chr22	145520248	A	G	missense_variant	MODERATE	Nt22g03453	p.Ile823Val
chr22_145520598_C_A	chr22	145520598	C	A	missense_variant	MODERATE	Nt22g03453	p.Ser865Tyr
chr22_145521005_G_A	chr22	145521005	G	A	missense_variant	MODERATE	Nt22g03453	p.Val1001Ile
chr22_145521281_A_G	chr22	145521281	A	G	missense_variant	MODERATE	Nt22g03453	p.His1065Arg
chr22_145521284_C_T	chr22	145521284	C	T	missense_variant	MODERATE	Nt22g03453	p.Ala1066Val
chr22_145527963_C_A	chr22	145527963	C	A	missense_variant	MODERATE	Nt22g03453	p.Leu1403Ile
chr22_145528000_T_G	chr22	145528000	T	G	missense_variant	MODERATE	Nt22g03453	p.Ile1415Arg
chr22_145532118_T_A	chr22	145532118	T	A	missense_variant	MODERATE	Nt22g03453	p.Ser1753Thr
chr22_145532230_T_C	chr22	145532230	T	C	missense_variant	MODERATE	Nt22g03453	p.Val1790Ala
chr22_145538376_C_T	chr22	145538376	C	T	missense_variant	MODERATE	Nt22g03454	p.Asp156Asn
chr22_145538406_C_T	chr22	145538406	C	T	missense_variant	MODERATE	Nt22g03454	p.Ala146Thr
chr22_145538429_TTCTGTCCGTTGTTGTTGC_T	chr22	145538429	TTCTGTCCGTTGTTGTTGC	T	disruptive_inframe_deletion	MODERATE	Nt22g03454	p.Ser132_Gln137del
chr22_145558756_AAGATGCAGAATC_A	chr22	145558756	AAGATGCAGAATC	A	conservative_inframe_deletion	MODERATE	Nt22g03455	p.Asp359_Ser362del
chr22_145558968_A_T	chr22	145558968	A	T	missense_variant	MODERATE	Nt22g03455	p.Leu292His
chr22_145558977_C_T	chr22	145558977	C	T	missense_variant	MODERATE	Nt22g03455	p.Cys289Tyr
chr22_145559400_T_C	chr22	145559400	T	C	missense_variant	MODERATE	Nt22g03455	p.Asp214Gly
chr22_145560036_T_C	chr22	145560036	T	C	missense_variant	MODERATE	Nt22g03455	p.Thr185Ala
chr22_145560990_C_T	chr22	145560990	C	T	missense_variant	MODERATE	Nt22g03455	p.Arg152Gln
chr22_145564785_AACC_A	chr22	145564785	AACC	A	frameshift_variant&splice_donor_variant&splice_region_variant&intron_variant	HIGH	Nt22g03455	p.Lys102fs
chr22_145564789_TTTTG_T	chr22	145564789	TTTTG	T	frameshift_variant&splice_region_variant	HIGH	Nt22g03455	p.Gln101fs
chr22_145564796_CAG_C	chr22	145564796	CAG	C	frameshift_variant	HIGH	Nt22g03455	p.Ser99fs
chr22_145567346_G_A	chr22	145567346	G	A	missense_variant	MODERATE	Nt22g03455	p.Arg27Cys
chr22_145587185_CCAATGGAAGGACGACTA_C	chr22	145587185	CCAATGGAAGGACGACTA	C	start_lost&conservative_inframe_deletion	HIGH	Nt22g03456	p.Met1_Leu5del
chr22_145587209_GCAGCTAAGAA_G	chr22	145587209	GCAGCTAAGAA	G	frameshift_variant	HIGH	Nt22g03456	p.Ala8fs
chr22_145587302_G_GTGTTAGA	chr22	145587302	G	GTGTTAGA	frameshift_variant	HIGH	Nt22g03456	p.Ala39fs
chr22_145587595_A_G	chr22	145587595	A	G	missense_variant	MODERATE	Nt22g03457	p.Tyr9Cys
chr22_145587600_C_G	chr22	145587600	C	G	missense_variant	MODERATE	Nt22g03457	p.His11Asp
chr22_145587603_C_T	chr22	145587603	C	T	missense_variant	MODERATE	Nt22g03457	p.His12Tyr
chr22_145587613_C_T	chr22	145587613	C	T	missense_variant	MODERATE	Nt22g03457	p.Ala15Val
chr22_145587688_C_T	chr22	145587688	C	T	missense_variant	MODERATE	Nt22g03457	p.Ala40Val
chr22_145587706_A_G	chr22	145587706	A	G	missense_variant	MODERATE	Nt22g03457	p.Asn46Ser
chr22_145587730_A_G	chr22	145587730	A	G	missense_variant	MODERATE	Nt22g03457	p.Asn54Ser
chr22_145587736_G_C	chr22	145587736	G	C	missense_variant	MODERATE	Nt22g03457	p.Cys56Ser
chr22_145587793_TC_T	chr22	145587793	TC	T	frameshift_variant	HIGH	Nt22g03457	p.Ter76fs
chr22_145587795_TAGC_T	chr22	145587795	TAGC	T	frameshift_variant&stop_lost&splice_region_variant	HIGH	Nt22g03457	p.Ter76fs
chr22_145676706_C_T	chr22	145676706	C	T	missense_variant	MODERATE	Nt22g03459	p.Glu158Lys
chr22_145793585_C_G	chr22	145793585	C	G	missense_variant	MODERATE	Nt22g03463	p.Gly244Arg
chr22_145856517_G_T	chr22	145856517	G	T	missense_variant	MODERATE	Nt22g03465	p.Ala25Ser
chr22_145856628_C_A	chr22	145856628	C	A	missense_variant	MODERATE	Nt22g03465	p.Leu62Ile
chr22_145856938_C_T	chr22	145856938	C	T	missense_variant	MODERATE	Nt22g03465	p.Ala165Val
chr22_145857088_C_A	chr22	145857088	C	A	missense_variant	MODERATE	Nt22g03465	p.Thr215Asn
chr22_145857102_T_C	chr22	145857102	T	C	missense_variant	MODERATE	Nt22g03465	p.Ser220Pro
chr22_145863968_A_C	chr22	145863968	A	C	missense_variant	MODERATE	Nt22g03465	p.Glu323Asp
chr22_145863988_T_C	chr22	145863988	T	C	missense_variant	MODERATE	Nt22g03465	p.Leu330Ser
chr22_145864039_T_G	chr22	145864039	T	G	missense_variant	MODERATE	Nt22g03465	p.Ile347Ser
chr22_145864207_A_G	chr22	145864207	A	G	splice_acceptor_variant&intron_variant	HIGH	Nt22g03465
chr22_145865634_C_G	chr22	145865634	C	G	missense_variant	MODERATE	Nt22g03465	p.Gln533Glu
chr22_145866246_G_A	chr22	145866246	G	A	missense_variant	MODERATE	Nt22g03465	p.Ser554Asn
chr22_145867628_A_G	chr22	145867628	A	G	missense_variant	MODERATE	Nt22g03465	p.Arg669Gly
chr22_145868717_G_C	chr22	145868717	G	C	missense_variant	MODERATE	Nt22g03465	p.Gly896Arg
chr22_145868763_A_G	chr22	145868763	A	G	missense_variant	MODERATE	Nt22g03465	p.Tyr911Cys
chr22_145869487_C_T	chr22	145869487	C	T	missense_variant	MODERATE	Nt22g03465	p.Arg1054Cys
chr22_145869582_G_T	chr22	145869582	G	T	missense_variant	MODERATE	Nt22g03465	p.Lys1085Asn
chr22_145869601_G_C	chr22	145869601	G	C	missense_variant	MODERATE	Nt22g03465	p.Glu1092Gln
chr22_145869613_A_G	chr22	145869613	A	G	missense_variant	MODERATE	Nt22g03465	p.Lys1096Glu
chr22_145869646_T_C	chr22	145869646	T	C	missense_variant	MODERATE	Nt22g03465	p.Tyr1107His
chr22_145869722_C_A	chr22	145869722	C	A	missense_variant	MODERATE	Nt22g03465	p.Pro1132His
chr22_145869911_AG_A	chr22	145869911	AG	A	frameshift_variant	HIGH	Nt22g03465	p.Ala1196fs
chr22_145869914_CTCCTA_C	chr22	145869914	CTCCTA	C	frameshift_variant	HIGH	Nt22g03465	p.Pro1197fs
chr22_145870445_G_T	chr22	145870445	G	T	missense_variant	MODERATE	Nt22g03465	p.Ser1282Ile
chr22_145870490_G_A	chr22	145870490	G	A	missense_variant	MODERATE	Nt22g03465	p.Arg1297His
chr22_145873569_G_A	chr22	145873569	G	A	missense_variant	MODERATE	Nt22g03466	p.His890Tyr
chr22_145887024_T_C	chr22	145887024	T	C	missense_variant	MODERATE	Nt22g03466	p.His507Arg
chr22_145887027_A_C	chr22	145887027	A	C	missense_variant	MODERATE	Nt22g03466	p.Leu506Arg
chr22_145887132_C_T	chr22	145887132	C	T	missense_variant	MODERATE	Nt22g03466	p.Arg471Lys
chr22_145887942_A_T	chr22	145887942	A	T	missense_variant	MODERATE	Nt22g03466	p.Phe201Tyr
chr22_145888176_C_T	chr22	145888176	C	T	missense_variant	MODERATE	Nt22g03466	p.Gly123Asp
chr22_145888186_T_C	chr22	145888186	T	C	missense_variant	MODERATE	Nt22g03466	p.Met120Val
chr22_145888239_T_C	chr22	145888239	T	C	missense_variant	MODERATE	Nt22g03466	p.Asp102Gly
chr22_146011738_A_AAAAAAAG	chr22	146011738	A	AAAAAAAG	frameshift_variant	HIGH	Nt22g03467	p.Glu19fs
chr22_146012177_G_A	chr22	146012177	G	A	missense_variant	MODERATE	Nt22g03467	p.Val66Met
chr22_146012834_C_T	chr22	146012834	C	T	missense_variant	MODERATE	Nt22g03467	p.Pro87Ser
chr22_146012835_CG_C	chr22	146012835	CG	C	frameshift_variant	HIGH	Nt22g03467	p.Asp89fs
chr22_146013349_C_T	chr22	146013349	C	T	missense_variant	MODERATE	Nt22g03467	p.Ser114Leu
chr22_146013355_T_C	chr22	146013355	T	C	missense_variant	MODERATE	Nt22g03467	p.Phe116Ser
chr22_146013382_T_C	chr22	146013382	T	C	missense_variant	MODERATE	Nt22g03467	p.Val125Ala
chr22_146013400_A_C	chr22	146013400	A	C	missense_variant	MODERATE	Nt22g03467	p.Glu131Ala
chr22_146013520_G_A	chr22	146013520	G	A	missense_variant	MODERATE	Nt22g03467	p.Arg171His
chr22_146013558_C_T	chr22	146013558	C	T	missense_variant	MODERATE	Nt22g03467	p.Arg184Trp
chr22_146013561_A_G	chr22	146013561	A	G	missense_variant	MODERATE	Nt22g03467	p.Ile185Val
chr22_146013721_T_A	chr22	146013721	T	A	missense_variant	MODERATE	Nt22g03467	p.Val220Asp
chr22_146013735_T_G	chr22	146013735	T	G	missense_variant	MODERATE	Nt22g03467	p.Tyr225Asp
chr22_146013756_G_A	chr22	146013756	G	A	missense_variant	MODERATE	Nt22g03467	p.Asp232Asn
chr22_146014091_T_G	chr22	146014091	T	G	missense_variant	MODERATE	Nt22g03467	p.Ile295Ser
chr22_146014103_T_C	chr22	146014103	T	C	missense_variant	MODERATE	Nt22g03467	p.Val299Ala
chr22_146015865_G_T	chr22	146015865	G	T	missense_variant&splice_region_variant	MODERATE	Nt22g03467	p.Ala313Ser
chr22_146015901_A_G	chr22	146015901	A	G	missense_variant	MODERATE	Nt22g03467	p.Lys325Glu
chr22_146019634_T_C	chr22	146019634	T	C	start_lost	HIGH	Nt22g03468	p.Met1?
chr22_146031829_T_TCAAAACTCTCCCCCATATTTC	chr22	146031829	T	TCAAAACTCTCCCCCATATTTC	conservative_inframe_insertion	MODERATE	Nt22g03468	p.Thr103_Lys109dup
chr22_146031906_G_A	chr22	146031906	G	A	missense_variant&splice_region_variant	MODERATE	Nt22g03468	p.Ala127Thr
chr22_146032250_T_C	chr22	146032250	T	C	missense_variant	MODERATE	Nt22g03468	p.Val176Ala
chr22_146043490_G_A	chr22	146043490	G	A	missense_variant	MODERATE	Nt22g03469	p.Ala14Thr
chr22_146043509_C_T	chr22	146043509	C	T	missense_variant	MODERATE	Nt22g03469	p.Thr20Ile
chr22_146084836_G_T	chr22	146084836	G	T	missense_variant	MODERATE	Nt22g03471	p.Gly7Val
chr22_146084848_G_A	chr22	146084848	G	A	missense_variant	MODERATE	Nt22g03471	p.Arg11His
chr22_146084857_T_A	chr22	146084857	T	A	stop_gained	HIGH	Nt22g03471	p.Leu14*
chr22_146084917_G_A	chr22	146084917	G	A	missense_variant	MODERATE	Nt22g03471	p.Cys34Tyr
chr22_146085091_G_T	chr22	146085091	G	T	stop_gained	HIGH	Nt22g03471	p.Glu58*
chr22_146102997_A_G	chr22	146102997	A	G	missense_variant	MODERATE	Nt22g03472	p.Met514Val
chr22_146103192_GAGC_G	chr22	146103192	GAGC	G	disruptive_inframe_deletion	MODERATE	Nt22g03472	p.Ala555del
chr22_146116934_A_T	chr22	146116934	A	T	missense_variant&splice_region_variant	MODERATE	Nt22g03478	p.Val203Glu
chr22_146117007_C_T	chr22	146117007	C	T	missense_variant	MODERATE	Nt22g03478	p.Ala179Thr
chr22_146121517_A_G	chr22	146121517	A	G	missense_variant	MODERATE	Nt22g03478	p.Ser41Pro
chr22_146199796_G_A	chr22	146199796	G	A	missense_variant	MODERATE	Nt22g03479	p.Asp4Asn
chr22_146200151_T_C	chr22	146200151	T	C	missense_variant	MODERATE	Nt22g03479	p.Leu122Ser
chr22_146201038_G_C	chr22	146201038	G	C	missense_variant	MODERATE	Nt22g03479	p.Ala418Pro
chr22_146201039_C_T	chr22	146201039	C	T	missense_variant	MODERATE	Nt22g03479	p.Ala418Val
chr22_146201090_A_G	chr22	146201090	A	G	missense_variant	MODERATE	Nt22g03479	p.Glu435Gly
chr22_146201091_A_C	chr22	146201091	A	C	missense_variant	MODERATE	Nt22g03479	p.Glu435Asp
chr22_146201099_G_A	chr22	146201099	G	A	missense_variant	MODERATE	Nt22g03479	p.Ser438Asn
chr24_64692072_T_A	chr24	64692072	T	A	missense_variant	MODERATE	Nt24g02042	p.Gln36His
chr24_64709329_A_C	chr24	64709329	A	C	missense_variant	MODERATE	Nt24g02045	p.Ile274Leu
chr24_64720086_G_A	chr24	64720086	G	A	missense_variant	MODERATE	Nt24g02046	p.Ser166Asn
chr24_64992946_T_C	chr24	64992946	T	C	missense_variant	MODERATE	Nt24g02052	p.Leu918Pro
chr24_65117378_C_T	chr24	65117378	C	T	missense_variant	MODERATE	Nt24g02056	p.Ala40Thr
chr24_65146303_C_T	chr24	65146303	C	T	missense_variant	MODERATE	Nt24g02057	p.Ser17Phe
chr24_65146305_A_G	chr24	65146305	A	G	missense_variant	MODERATE	Nt24g02057	p.Lys18Glu
chr24_65154800_TCCAATCCCAATC_T	chr24	65154800	TCCAATCCCAATC	T	conservative_inframe_deletion	MODERATE	Nt24g02057	p.Ser98_Gln101del
chr5_41915906_C_G	chr5	41915906	C	G	missense_variant	MODERATE	Nt05g00977	p.Arg99Gly
chr5_41915909_A_G	chr5	41915909	A	G	missense_variant	MODERATE	Nt05g00977	p.Ile100Val
chr5_41915913_AT_A	chr5	41915913	AT	A	frameshift_variant	HIGH	Nt05g00977	p.Ser102fs
chr5_41915917_T_TG	chr5	41915917	T	TG	frameshift_variant	HIGH	Nt05g00977	p.Asn103fs
chr5_41915920_T_A	chr5	41915920	T	A	missense_variant	MODERATE	Nt05g00977	p.Asn103Lys
chr5_41915940_A_G	chr5	41915940	A	G	missense_variant	MODERATE	Nt05g00977	p.Lys110Arg
chr5_41915945_G_T	chr5	41915945	G	T	missense_variant	MODERATE	Nt05g00977	p.Asp112Tyr
chr5_41915961_T_A	chr5	41915961	T	A	missense_variant	MODERATE	Nt05g00977	p.Leu117Gln
chr5_41915978_A_G	chr5	41915978	A	G	missense_variant	MODERATE	Nt05g00977	p.Asn123Asp
chr5_41915988_C_T	chr5	41915988	C	T	missense_variant	MODERATE	Nt05g00977	p.Ala126Val
chr5_98631726_T_G	chr5	98631726	T	G	missense_variant	MODERATE	Nt05g02123	p.Tyr88Asp
chr6_39833541_T_C	chr6	39833541	T	C	missense_variant	MODERATE	Nt06g01089	p.Ser1177Pro
chr6_40330378_A_C	chr6	40330378	A	C	missense_variant	MODERATE	Nt06g01097	p.Thr49Pro
chr6_40337391_G_A	chr6	40337391	G	A	missense_variant	MODERATE	Nt06g01099	p.Cys189Tyr
chr6_40514118_A_C	chr6	40514118	A	C	missense_variant	MODERATE	Nt06g01107	p.Lys206Gln
chr6_42158680_T_TGCG	chr6	42158680	T	TGCG	disruptive_inframe_insertion	MODERATE	Nt06g01150	p.Glu151delinsAspAla
chr6_42158683_TGGAGA_T	chr6	42158683	TGGAGA	T	frameshift_variant	HIGH	Nt06g01150	p.Ser149fs
chr6_42158689_CACTA_C	chr6	42158689	CACTA	C	frameshift_variant	HIGH	Nt06g01150	p.Val147fs
chr6_42158695_CACT_C	chr6	42158695	CACT	C	disruptive_inframe_deletion	MODERATE	Nt06g01150	p.Val146del
chr6_42158778_T_C	chr6	42158778	T	C	missense_variant	MODERATE	Nt06g01150	p.Thr119Ala
chr6_42158785_C_A	chr6	42158785	C	A	missense_variant	MODERATE	Nt06g01150	p.Lys116Asn
chr6_42158790_G_A	chr6	42158790	G	A	stop_gained	HIGH	Nt06g01150	p.Gln115*
chr6_42158816_A_G	chr6	42158816	A	G	missense_variant	MODERATE	Nt06g01150	p.Ile106Thr
chr6_42158838_C_T	chr6	42158838	C	T	missense_variant	MODERATE	Nt06g01150	p.Glu99Lys
chr6_42159049_G_A	chr6	42159049	G	A	missense_variant	MODERATE	Nt06g01150	p.Ala60Val
chr6_42159061_G_T	chr6	42159061	G	T	missense_variant	MODERATE	Nt06g01150	p.Pro56His
chr6_42159094_G_A	chr6	42159094	G	A	missense_variant	MODERATE	Nt06g01150	p.Pro45Leu
chr6_42159103_C_T	chr6	42159103	C	T	missense_variant	MODERATE	Nt06g01150	p.Ser42Asn
chr6_42159112_G_T	chr6	42159112	G	T	missense_variant	MODERATE	Nt06g01150	p.Ser39Tyr
chr6_42159113_A_G	chr6	42159113	A	G	missense_variant	MODERATE	Nt06g01150	p.Ser39Pro
chr6_42159124_T_C	chr6	42159124	T	C	missense_variant	MODERATE	Nt06g01150	p.Lys35Arg
chr6_42159132_C_A	chr6	42159132	C	A	missense_variant	MODERATE	Nt06g01150	p.Glu32Asp
chr6_42159134_C_T	chr6	42159134	C	T	missense_variant	MODERATE	Nt06g01150	p.Glu32Lys
chr6_42159137_G_A	chr6	42159137	G	A	missense_variant	MODERATE	Nt06g01150	p.Pro31Ser
chr6_42159143_C_T	chr6	42159143	C	T	missense_variant	MODERATE	Nt06g01150	p.Gly29Ser
chr6_42159148_T_C	chr6	42159148	T	C	missense_variant	MODERATE	Nt06g01150	p.Asp27Gly
chr6_42159164_C_T	chr6	42159164	C	T	missense_variant	MODERATE	Nt06g01150	p.Gly22Arg
chr6_42159198_C_G	chr6	42159198	C	G	missense_variant	MODERATE	Nt06g01150	p.Leu10Phe
chr6_42322556_A_ATGCAAAAT	chr6	42322556	A	ATGCAAAAT	frameshift_variant	HIGH	Nt06g01153	p.Cys207fs
chr8_6870013_A_G	chr8	6870013	A	G	missense_variant	MODERATE	Nt08g00254	p.Leu273Ser
chr8_6879262_G_A	chr8	6879262	G	A	missense_variant	MODERATE	Nt08g00255	p.Ala183Val
chr8_7077368_C_T	chr8	7077368	C	T	missense_variant	MODERATE	Nt08g00262	p.Met299Ile
chr8_7135177_T_C	chr8	7135177	T	C	missense_variant	MODERATE	Nt08g00266	p.Lys79Glu
chr8_7461146_T_A	chr8	7461146	T	A	stop_lost&splice_region_variant	HIGH	Nt08g00277	p.Ter642Lysext*?
chr8_7819103_T_C	chr8	7819103	T	C	stop_lost&splice_region_variant	HIGH	Nt08g00286	p.Ter116Argext*?
chr8_7819272_T_C	chr8	7819272	T	C	missense_variant	MODERATE	Nt08g00287	p.Leu33Pro
chr8_8464704_T_C	chr8	8464704	T	C	missense_variant	MODERATE	Nt08g00308	p.Gln108Arg
