# Supplementary material for: Integration of QTL mapping and GWAS reveals the complicated genetic architecture of chemical composition traits in tobacco leaves
Source: Front Plant Sci. 2025 Jun 25;16:1616591. doi: 10.3389/fpls.2025.1616591 (PMC12238100; doi:10.3389/fpls.2025.1616591)
Supplement: Supplementary file 6 [file Table4.xlsx]

## Sheet: E1
Supplementary table 4 Significantly associated traits with variants
Traits	SNP	CHR	BP	NMISS	BETA	SE	R2	T	P	Gene_ID
TPA	chr16_6026903_T_C	16	6026903	107	0.1875	0.07249	0.05989	2.586	0.01107	Nt16g00220
TPA	chr16_6030752_T_G	16	6030752	102	0.1941	0.07282	0.06635	2.666	0.008958	Nt16g00221
TPA	chr16_6547157_T_C	16	6547157	106	0.1559	0.07437	0.04052	2.096	0.03854	Nt16g00229
TPA	chr16_6764386_A_C	16	6764386	106	0.1493	0.07433	0.03733	2.008	0.04721	Nt16g00232
TPA	chr16_6795221_G_A	16	6795221	107	0.1623	0.07577	0.04187	2.142	0.03451	Nt16g00233
TPA	chr16_6802554_A_T	16	6802554	106	0.1486	0.0737	0.03759	2.016	0.04642	Nt16g00234
TPA	chr16_6802555_T_G	16	6802555	106	0.1486	0.0737	0.03759	2.016	0.04642	Nt16g00234
TPA	chr16_6804175_A_G	16	6804175	107	0.1495	0.07519	0.03628	1.988	0.0494	Nt16g00234
TPA	chr16_6920512_C_G	16	6920512	105	0.1569	0.07148	0.04467	2.194	0.03045	Nt16g00236
TPA	chr16_6921044_G_T	16	6921044	108	0.1503	0.07472	0.03678	2.012	0.04678	Nt16g00236
TPA	chr16_6974483_A_T	16	6974483	107	0.1437	0.07229	0.03629	1.989	0.04935	Nt16g00240
TPA	chr16_6974659_C_A	16	6974659	106	0.1599	0.07103	0.04644	2.25	0.02652	Nt16g00240
TPA	chr16_6976637_A_T	16	6976637	105	0.1568	0.07454	0.04118	2.103	0.03787	Nt16g00240
TPA	chr16_7721594_T_C	16	7721594	105	0.162	0.07607	0.04216	2.129	0.03563	Nt16g00262
TPA	chr16_7721641_C_CAATGAG	16	7721641	106	0.1543	0.07097	0.0435	2.175	0.03191	Nt16g00262
TPA	chr16_7726084_T_C	16	7726084	107	0.1686	0.07679	0.04388	2.195	0.03035	Nt16g00263
TPA	chr16_7726228_G_A	16	7726228	105	0.1717	0.07641	0.04672	2.247	0.02679	Nt16g00263
TPA	chr16_7741256_C_G	16	7741256	108	0.1879	0.07588	0.0547	2.477	0.01484	Nt16g00264
TPA	chr16_7919971_A_G	16	7919971	102	0.1921	0.07607	0.05993	2.525	0.01315	Nt16g00268
TPA	chr16_8162505_C_T	16	8162505	108	0.1687	0.07631	0.04408	2.211	0.02918	Nt16g00273
TPA	chr16_8162772_A_ATTGTTGTTG	16	8162772	102	0.1615	0.07336	0.04625	2.202	0.02995	Nt16g00273
TPA	chr16_8166043_C_T	16	8166043	106	0.1856	0.07677	0.05318	2.417	0.01739	Nt16g00274
TPA	chr16_8172217_G_A	16	8172217	106	0.1726	0.07599	0.04726	2.271	0.02518	Nt16g00274
TPA	chr16_8177039_G_T	16	8177039	107	0.1696	0.07674	0.04446	2.21	0.02926	Nt16g00274
TPA	chr5_98631726_T_G	5	98631726	108	-0.1346	0.06523	0.03861	-2.063	0.04152	Nt05g02123
TN	chr5_98631726_T_G	5	98631726	108	-0.06074	0.02414	0.05633	-2.515	0.01339	Nt05g02123
POT	chr21_176309082_A_T	21	176309082	105	0.06822	0.03256	0.04087	2.095	0.03863	Nt21g04228
POT	chr21_176309118_C_T	21	176309118	106	0.06393	0.032	0.03695	1.998	0.04837	Nt21g04228
POT	chr21_176309333_A_G	21	176309333	105	0.06468	0.03237	0.03732	1.998	0.04834	Nt21g04228
POT	chr21_176309364_T_C	21	176309364	106	0.0641	0.03212	0.03688	1.996	0.04859	Nt21g04228
CHL	chr12_167032543_G_A	12	167032543	106	-0.09954	0.04814	0.03948	-2.067	0.04117	Nt12g04603
STA	chr16_6026903_T_C	16	6026903	107	-0.229	0.1099	0.03973	-2.084	0.03957	Nt16g00220
STA	chr16_6030752_T_G	16	6030752	102	-0.246	0.1125	0.04564	-2.187	0.03108	Nt16g00221
RU	chr12_167032543_G_A	12	167032543	106	-0.4176	0.2106	0.03644	-1.983	0.04998	Nt12g04603
PE	chr21_175970537_T_A	21	175970537	108	0.1655	0.06475	0.05805	2.556	0.01201	Nt21g04209
PE	chr21_176049035_T_C	21	176049035	107	0.1625	0.0653	0.05571	2.489	0.01438	Nt21g04210
PE	chr21_176079190_T_G	21	176079190	106	0.1411	0.06543	0.04279	2.156	0.03338	Nt21g04213
PE	chr21_176094651_G_T	21	176094651	105	0.1665	0.06612	0.058	2.518	0.01333	Nt21g04214
PE	chr21_176099088_T_A	21	176099088	104	0.1522	0.0665	0.04887	2.289	0.02412	Nt21g04215
PE	chr21_176099089_A_C	21	176099089	104	0.1522	0.0665	0.04887	2.289	0.02412	Nt21g04215
PE	chr21_176136379_G_A	21	176136379	108	0.1568	0.06481	0.05236	2.42	0.01722	Nt21g04216
PE	chr21_176139648_T_C	21	176139648	107	0.1607	0.0654	0.05438	2.457	0.01564	Nt21g04216
PE	chr21_176139660_A_G	21	176139660	108	0.1568	0.06481	0.05236	2.42	0.01722	Nt21g04216
PE	chr21_176199256_A_G	21	176199256	108	0.1399	0.06532	0.04147	2.142	0.03452	Nt21g04219
PE	chr21_176304029_T_C	21	176304029	107	0.143	0.0648	0.04431	2.206	0.02954	Nt21g04226
PE	chr21_176305193_A_G	21	176305193	105	0.1459	0.06728	0.04367	2.169	0.03241	Nt21g04227
PE	chr21_176305338_G_A	21	176305338	106	0.1605	0.0661	0.05368	2.429	0.01686	Nt21g04227
PE	chr21_176305362_A_G	21	176305362	106	0.1605	0.0661	0.05368	2.429	0.01686	Nt21g04227
PE	chr21_176305452_A_G	21	176305452	106	0.1723	0.06545	0.06247	2.633	0.009766	Nt21g04227
PE	chr21_176305548_T_A	21	176305548	107	0.1601	0.06578	0.05338	2.433	0.01665	Nt21g04227
PE	chr21_176306115_G_GC	21	176306115	103	0.1377	0.06809	0.03891	2.022	0.0458	Nt21g04227
PE	chr21_176306138_C_T	21	176306138	105	0.1461	0.06734	0.0437	2.17	0.03234	Nt21g04227
PE	chr21_176307392_C_T	21	176307392	107	0.1517	0.06573	0.0483	2.309	0.02293	Nt21g04228
PE	chr21_176307422_T_C	21	176307422	106	0.1558	0.06638	0.05031	2.347	0.0208	Nt21g04228
PE	chr21_176307496_C_T	21	176307496	108	0.159	0.06484	0.05371	2.453	0.0158	Nt21g04228
PE	chr21_176309082_A_T	21	176309082	105	0.1599	0.06746	0.05172	2.37	0.01964	Nt21g04228
PE	chr21_176309118_C_T	21	176309118	106	0.1798	0.06504	0.06846	2.765	0.006742	Nt21g04228
PE	chr21_176309299_A_ACT	21	176309299	106	0.1857	0.06488	0.07304	2.863	0.005081	Nt21g04228
PE	chr21_176309333_A_G	21	176309333	105	0.196	0.06433	0.08269	3.047	0.002936	Nt21g04228
PE	chr21_176309364_T_C	21	176309364	106	0.1837	0.0644	0.07258	2.853	0.005226	Nt21g04228
PE	chr21_176330967_G_A	21	176330967	107	0.1561	0.06578	0.05088	2.373	0.01949	Nt21g04230
PE	chr21_176331034_T_C	21	176331034	107	0.1537	0.06591	0.04922	2.331	0.02164	Nt21g04230
PE	chr21_176333003_A_G	21	176333003	107	0.1444	0.06627	0.04329	2.18	0.03152	Nt21g04230
PE	chr21_176334222_C_T	21	176334222	108	0.1564	0.06513	0.05159	2.401	0.01808	Nt21g04230
PE	chr21_176335421_C_A	21	176335421	104	0.1598	0.06695	0.05289	2.387	0.01884	Nt21g04230
PE	chr21_176337296_T_A	21	176337296	106	0.1641	0.06542	0.05705	2.508	0.01368	Nt21g04230
PE	chr21_176401692_T_C	21	176401692	108	0.1352	0.06535	0.03881	2.069	0.041	Nt21g04233
PE	chr21_176557449_G_A	21	176557449	105	0.1402	0.06746	0.04022	2.078	0.04023	Nt21g04234
PE	chr21_176557467_G_T	21	176557467	105	0.1546	0.06671	0.04955	2.317	0.02247	Nt21g04234
PE	chr21_176557491_A_G	21	176557491	105	0.1546	0.06671	0.04955	2.317	0.02247	Nt21g04234
PE	chr21_176565803_T_TAGAC	21	176565803	107	0.1386	0.06601	0.04029	2.1	0.03817	Nt21g04237
PE	chr8_6870013_A_G	8	6870013	98	-0.1436	0.06924	0.0429	-2.074	0.04072	Nt08g00254
PE	chr8_6879262_G_A	8	6879262	107	-0.1432	0.06537	0.04368	-2.19	0.03074	Nt08g00255
DS	chr8_7077368_C_T	8	7077368	99	0.2117	0.09823	0.0457	2.155	0.03362	Nt08g00262
DS	chr8_7461146_T_A	8	7461146	106	0.1943	0.09502	0.03867	2.045	0.04335	Nt08g00277
DS	chr8_7819103_T_C	8	7819103	108	0.211	0.0943	0.0451	2.237	0.02735	Nt08g00286
DS	chr8_7819272_T_C	8	7819272	107	0.2354	0.09536	0.05485	2.469	0.01518	Nt08g00287
TAA	chr16_6764386_A_C	16	6764386	106	-929.9	465.3	0.03699	-1.999	0.04824	Nt16g00232
TAA	chr16_6764459_A_T	16	6764459	105	-999.9	483.9	0.03981	-2.067	0.04129	Nt16g00232
APA	chr21_176395003_A_G	21	176395003	106	17.56	8.647	0.03815	2.031	0.04481	Nt21g04232
APA	chr21_176557449_G_A	21	176557449	105	17.78	8.665	0.03927	2.052	0.04273	Nt21g04234
PA	chr21_176394963_C_A	21	176394963	107	18.31	8.088	0.04655	2.264	0.02562	Nt21g04232
PA	chr21_176395003_A_G	21	176395003	106	18.84	8.167	0.04867	2.307	0.02305	Nt21g04232
PA	chr21_176401692_T_C	21	176401692	108	17.33	8.043	0.04194	2.154	0.03349	Nt21g04233
PA	chr21_176557449_G_A	21	176557449	105	19.11	8.172	0.05042	2.339	0.02129	Nt21g04234
PA	chr21_176560457_T_G	21	176560457	106	17.26	8.196	0.04089	2.106	0.03763	Nt21g04235
PA	chr21_176565803_T_TAGAC	21	176565803	107	18.09	8.106	0.04528	2.232	0.02776	Nt21g04237
PA	chr21_176598845_G_A	21	176598845	106	16.71	8.171	0.03865	2.045	0.04341	Nt21g04239
PA	chr8_7819103_T_C	8	7819103	108	-16.66	8.1	0.0384	-2.057	0.04211	Nt08g00286
PA	chr8_8464704_T_C	8	8464704	106	-17.51	8.201	0.042	-2.135	0.03508	Nt08g00308

## Sheet: E2
Supplementary table 4 Significantly associated traits with variants
Traits	SNP	CHR	BP	NMISS	BETA	SE	R2	T	P	Gene_ID
TS	chr22_145365695_C_A	22	145365695	273	1.343	0.4452	0.03246	3.015	0.002811	Nt22g03444
TS	chr22_145379804_A_AC	22	145379804	271	-1.054	0.4493	0.02005	-2.346	0.01969	Nt22g03445
TS	chr22_145379812_C_A	22	145379812	265	-1.243	0.456	0.02748	-2.726	0.006843	Nt22g03445
TS	chr22_145380104_T_C	22	145380104	271	1.373	0.4439	0.03433	3.092	0.002194	Nt22g03445
TS	chr22_145380208_T_G	22	145380208	268	-1.294	0.4496	0.03021	-2.879	0.004317	Nt22g03445
TS	chr22_145380226_G_T	22	145380226	270	-1.338	0.4466	0.0324	-2.996	0.002995	Nt22g03445
TS	chr22_145380314_T_A	22	145380314	269	-1.26	0.449	0.02866	-2.807	0.005376	Nt22g03445
TS	chr22_145380449_T_G	22	145380449	259	-1.235	0.4609	0.02719	-2.68	0.007831	Nt22g03445
TS	chr22_145380553_T_C	22	145380553	271	-1.329	0.4468	0.03186	-2.975	0.003193	Nt22g03445
TS	chr22_145380619_ATCTCTC_A	22	145380619	265	-0.9966	0.4471	0.01854	-2.229	0.02666	Nt22g03445
TS	chr22_145435365_T_C	22	145435365	270	1.315	0.4407	0.03214	2.983	0.003114	Nt22g03446
TS	chr22_145437603_A_T	22	145437603	271	1.188	0.4458	0.0257	2.664	0.008189	Nt22g03446
TS	chr22_145437648_G_A	22	145437648	274	1.219	0.4442	0.02696	2.745	0.006449	Nt22g03446
TS	chr22_145441520_A_G	22	145441520	272	1.331	0.4471	0.03176	2.976	0.003187	Nt22g03446
TS	chr22_145441586_C_T	22	145441586	272	1.363	0.4476	0.03322	3.046	0.002549	Nt22g03446
TS	chr22_145449508_C_A	22	145449508	272	1.227	0.446	0.02728	2.752	0.00633	Nt22g03446
TS	chr22_145450333_C_T	22	145450333	271	1.288	0.449	0.02968	2.869	0.004449	Nt22g03446
TS	chr22_145451989_A_G	22	145451989	266	-1.297	0.4481	0.03074	-2.894	0.004126	Nt22g03446
TS	chr22_145452155_G_A	22	145452155	268	1.219	0.4451	0.02744	2.739	0.006569	Nt22g03446
TS	chr22_145452168_T_G	22	145452168	270	1.339	0.4408	0.03328	3.037	0.002622	Nt22g03446
TS	chr22_145452224_G_A	22	145452224	266	-1.102	0.4476	0.02245	-2.462	0.01445	Nt22g03446
TS	chr22_145452250_G_A	22	145452250	266	1.229	0.4491	0.0276	2.738	0.00661	Nt22g03446
TS	chr22_145452261_T_G	22	145452261	268	-1.25	0.4487	0.02834	-2.786	0.005728	Nt22g03446
TS	chr22_145455614_A_G	22	145455614	271	1.269	0.4483	0.02892	2.83	0.005001	Nt22g03447
TS	chr22_145456118_T_C	22	145456118	254	-1.067	0.4546	0.02141	-2.348	0.01965	Nt22g03447
TS	chr22_145456254_G_A	22	145456254	269	1.359	0.4434	0.03401	3.066	0.002394	Nt22g03447
TS	chr22_145456358_TAA_T	22	145456358	245	-1.185	0.4735	0.02512	-2.502	0.01299	Nt22g03447
TS	chr22_145456393_T_C	22	145456393	257	-1.267	0.4595	0.02893	-2.756	0.006265	Nt22g03447
TS	chr22_145456459_T_C	22	145456459	268	-1.225	0.4453	0.02768	-2.752	0.006337	Nt22g03447
TS	chr22_145456470_T_C	22	145456470	268	-1.245	0.447	0.02835	-2.786	0.005721	Nt22g03447
TS	chr22_145457221_A_G	22	145457221	273	1.302	0.4458	0.03052	2.921	0.003783	Nt22g03448
TS	chr22_145457251_A_G	22	145457251	270	1.257	0.4444	0.029	2.829	0.00502	Nt22g03448
TS	chr22_145458446_C_T	22	145458446	271	1.28	0.4444	0.02992	2.881	0.00429	Nt22g03449
TS	chr22_145458554_G_A	22	145458554	273	1.27	0.4464	0.029	2.845	0.004781	Nt22g03449
TS	chr22_145458565_A_C	22	145458565	272	1.224	0.4459	0.02715	2.745	0.006457	Nt22g03449
TS	chr22_145459097_T_C	22	145459097	268	1.311	0.4497	0.03098	2.916	0.003844	Nt22g03450
TS	chr22_145459736_T_C	22	145459736	271	1.233	0.4448	0.02776	2.771	0.00597	Nt22g03450
TS	chr22_145459783_C_CT	22	145459783	273	1.196	0.4438	0.0261	2.695	0.007475	Nt22g03450
TS	chr22_145475738_T_G	22	145475738	274	1.241	0.444	0.02791	2.794	0.00557	Nt22g03450
TS	chr22_145475956_T_C	22	145475956	270	1.277	0.4445	0.02986	2.872	0.004406	Nt22g03450
TS	chr22_145476464_A_C	22	145476464	269	-1.234	0.4555	0.02678	-2.71	0.007158	Nt22g03450
TS	chr22_145477000_C_T	22	145477000	273	1.232	0.4457	0.02742	2.764	0.006098	Nt22g03451
TS	chr22_145477080_G_A	22	145477080	270	-1.242	0.449	0.02774	-2.765	0.006081	Nt22g03451
TS	chr22_145477156_A_G	22	145477156	269	1.205	0.4478	0.02641	2.691	0.007567	Nt22g03451
TS	chr22_145477366_A_C	22	145477366	246	-1.342	0.4727	0.03196	-2.838	0.004917	Nt22g03451
TS	chr22_145477766_A_C	22	145477766	269	1.262	0.4542	0.02812	2.78	0.005831	Nt22g03451
TS	chr22_145477844_C_T	22	145477844	266	-1.353	0.4519	0.03281	-2.993	0.003026	Nt22g03451
TS	chr22_145477851_C_A	22	145477851	265	-1.35	0.4536	0.03256	-2.975	0.003201	Nt22g03451
TS	chr22_145483248_C_A	22	145483248	274	1.231	0.4441	0.02747	2.772	0.005962	Nt22g03452
TS	chr22_145486408_A_G	22	145486408	273	1.225	0.4443	0.02729	2.758	0.00622	Nt22g03452
TS	chr22_145487375_C_T	22	145487375	273	1.243	0.4455	0.02794	2.791	0.005628	Nt22g03452
TS	chr22_145516681_A_T	22	145516681	273	1.256	0.4455	0.02851	2.82	0.005152	Nt22g03453
TS	chr22_145518766_A_G	22	145518766	269	1.274	0.4474	0.02948	2.848	0.004743	Nt22g03453
TS	chr22_145520248_A_G	22	145520248	257	-1.21	0.4644	0.02591	-2.605	0.00974	Nt22g03453
TS	chr22_145520598_C_A	22	145520598	272	1.196	0.4453	0.02603	2.686	0.007671	Nt22g03453
TS	chr22_145521005_G_A	22	145521005	274	1.26	0.4447	0.02866	2.833	0.004954	Nt22g03453
TS	chr22_145521281_A_G	22	145521281	272	1.241	0.4475	0.02771	2.774	0.005922	Nt22g03453
TS	chr22_145521284_C_T	22	145521284	272	1.241	0.4475	0.02771	2.774	0.005922	Nt22g03453
TS	chr22_145527963_C_A	22	145527963	268	1.376	0.4494	0.03403	3.061	0.002431	Nt22g03453
TS	chr22_145528000_T_G	22	145528000	271	1.247	0.4479	0.028	2.784	0.005755	Nt22g03453
TS	chr22_145532118_T_A	22	145532118	271	1.237	0.4462	0.02777	2.772	0.005963	Nt22g03453
TS	chr22_145532230_T_C	22	145532230	265	1.256	0.4542	0.02824	2.765	0.006101	Nt22g03453
TS	chr22_145538376_C_T	22	145538376	266	-1.263	0.4519	0.02875	-2.795	0.005563	Nt22g03454
TS	chr22_145538406_C_T	22	145538406	267	-1.254	0.4531	0.02808	-2.767	0.006054	Nt22g03454
TS	chr22_145538429_TTCTGTCCGTTGTTGTTGC_T	22	145538429	266	-1.259	0.4546	0.02824	-2.77	0.006006	Nt22g03454
TS	chr22_145558756_AAGATGCAGAATC_A	22	145558756	259	-1.291	0.4577	0.03005	-2.822	0.005148	Nt22g03455
TS	chr22_145558968_A_T	22	145558968	230	-1.358	0.4792	0.03402	-2.834	0.005011	Nt22g03455
TS	chr22_145558977_C_T	22	145558977	231	-1.503	0.4797	0.04109	-3.133	0.001959	Nt22g03455
TS	chr22_145559400_T_C	22	145559400	272	1.236	0.4472	0.02751	2.764	0.006111	Nt22g03455
TS	chr22_145560036_T_C	22	145560036	271	1.257	0.4494	0.02824	2.796	0.005545	Nt22g03455
TS	chr22_145560990_C_T	22	145560990	270	1.331	0.4399	0.03302	3.025	0.002728	Nt22g03455
TS	chr22_145587613_C_T	22	145587613	256	-1.331	0.4604	0.03188	-2.892	0.004159	Nt22g03457
TS	chr22_145587688_C_T	22	145587688	269	1.219	0.4531	0.0264	2.691	0.007575	Nt22g03457
TS	chr22_145587706_A_G	22	145587706	268	1.103	0.4481	0.02225	2.46	0.01451	Nt22g03457
TS	chr22_145587793_TC_T	22	145587793	259	-1.13	0.4572	0.02322	-2.472	0.01409	Nt22g03457
TS	chr22_145587795_TAGC_T	22	145587795	247	-1.17	0.4712	0.02457	-2.484	0.01365	Nt22g03457
TS	chr22_145793585_C_G	22	145793585	238	-1.163	0.4862	0.02367	-2.392	0.01755	Nt22g03463
TS	chr22_145856517_G_T	22	145856517	273	1.301	0.4467	0.03034	2.912	0.00389	Nt22g03465
TS	chr22_145856628_C_A	22	145856628	274	1.26	0.4447	0.02866	2.833	0.004954	Nt22g03465
TS	chr22_145856938_C_T	22	145856938	254	-1.302	0.4618	0.03057	-2.819	0.005197	Nt22g03465
TS	chr22_145865634_C_G	22	145865634	273	1.357	0.4467	0.03292	3.037	0.002618	Nt22g03465
TS	chr22_145866246_G_A	22	145866246	268	1.26	0.4513	0.02846	2.792	0.005626	Nt22g03465
TS	chr22_145869601_G_C	22	145869601	247	-1.222	0.4771	0.02609	-2.562	0.01101	Nt22g03465
TS	chr22_145869613_A_G	22	145869613	247	-1.246	0.4786	0.02692	-2.603	0.009794	Nt22g03465
TS	chr22_145870445_G_T	22	145870445	261	-1.219	0.4578	0.02664	-2.662	0.008242	Nt22g03465
TS	chr22_145887024_T_C	22	145887024	270	1.272	0.4502	0.02891	2.825	0.005089	Nt22g03466
TS	chr22_145887027_A_C	22	145887027	270	1.272	0.4502	0.02891	2.825	0.005089	Nt22g03466
TS	chr22_145887132_C_T	22	145887132	270	1.193	0.4463	0.02598	2.674	0.00796	Nt22g03466
TS	chr22_145887942_A_T	22	145887942	270	-1.225	0.4473	0.02721	-2.738	0.006598	Nt22g03466
TS	chr22_145888176_C_T	22	145888176	262	-1.243	0.4553	0.02786	-2.73	0.006773	Nt22g03466
TS	chr22_145888186_T_C	22	145888186	261	-1.238	0.4571	0.02752	-2.707	0.007231	Nt22g03466
TS	chr22_145888239_T_C	22	145888239	269	-1.286	0.4474	0.02999	-2.873	0.004388	Nt22g03466
TS	chr22_146011738_A_AAAAAAAG	22	146011738	271	1.192	0.4435	0.02614	2.687	0.007653	Nt22g03467
TS	chr22_146012177_G_A	22	146012177	259	-0.9516	0.4576	0.01655	-2.08	0.03855	Nt22g03467
TS	chr22_146012834_C_T	22	146012834	265	-1.17	0.4584	0.02416	-2.552	0.01128	Nt22g03467
TS	chr22_146012835_CG_C	22	146012835	264	-1.164	0.4601	0.02384	-2.53	0.01201	Nt22g03467
TS	chr22_146013349_C_T	22	146013349	272	1.192	0.4464	0.02573	2.671	0.008033	Nt22g03467
TS	chr22_146013355_T_C	22	146013355	272	1.192	0.4464	0.02573	2.671	0.008033	Nt22g03467
TS	chr22_146013382_T_C	22	146013382	271	1.182	0.4473	0.02529	2.642	0.008723	Nt22g03467
TS	chr22_146013400_A_C	22	146013400	271	1.13	0.4476	0.02314	2.524	0.01217	Nt22g03467
TS	chr22_146013520_G_A	22	146013520	269	1.165	0.4501	0.02448	2.589	0.01016	Nt22g03467
TS	chr22_146013558_C_T	22	146013558	268	1.146	0.4485	0.02395	2.555	0.01117	Nt22g03467
TS	chr22_146013561_A_G	22	146013561	269	-1.127	0.4472	0.02323	-2.52	0.01232	Nt22g03467
TS	chr22_146013721_T_A	22	146013721	267	-1.166	0.4539	0.02428	-2.568	0.01077	Nt22g03467
TS	chr22_146013735_T_G	22	146013735	267	1.224	0.4514	0.02701	2.712	0.007125	Nt22g03467
TS	chr22_146013756_G_A	22	146013756	265	1.215	0.4537	0.02656	2.679	0.007857	Nt22g03467
TS	chr22_146014091_T_G	22	146014091	269	1.186	0.4484	0.02554	2.645	0.00865	Nt22g03467
TS	chr22_146014103_T_C	22	146014103	268	1.148	0.4486	0.02405	2.56	0.01102	Nt22g03467
TS	chr22_146015865_G_T	22	146015865	268	-1.305	0.4513	0.03047	-2.891	0.004151	Nt22g03467
TS	chr22_146015901_A_G	22	146015901	267	-1.153	0.4514	0.02402	-2.554	0.01121	Nt22g03467
TS	chr22_146019634_T_C	22	146019634	270	1.063	0.4499	0.02042	2.363	0.01882	Nt22g03468
TS	chr22_146031906_G_A	22	146031906	274	1.145	0.4449	0.02377	2.573	0.0106	Nt22g03468
TS	chr22_146032250_T_C	22	146032250	271	1.112	0.446	0.0226	2.494	0.01323	Nt22g03468
TS	chr22_146043490_G_A	22	146043490	266	-0.9582	0.4509	0.01682	-2.125	0.03451	Nt22g03469
TS	chr22_146043509_C_T	22	146043509	265	1.088	0.4534	0.02144	2.401	0.01706	Nt22g03469
TS	chr22_146084836_G_T	22	146084836	225	-1.294	0.4912	0.03018	-2.634	0.009027	Nt22g03471
TS	chr22_146084848_G_A	22	146084848	241	-1.337	0.4721	0.03247	-2.832	0.005017	Nt22g03471
TS	chr22_146084857_T_A	22	146084857	249	-1.336	0.4677	0.03196	-2.856	0.004657	Nt22g03471
TS	chr22_146084917_G_A	22	146084917	252	-0.9863	0.4596	0.01809	-2.146	0.03282	Nt22g03471
TS	chr22_146085091_G_T	22	146085091	252	-1.245	0.4666	0.02769	-2.668	0.008122	Nt22g03471
TS	chr22_146102997_A_G	22	146102997	271	1.181	0.4492	0.02506	2.629	0.009047	Nt22g03472
TS	chr22_146116934_A_T	22	146116934	269	1.19	0.4517	0.02536	2.636	0.008888	Nt22g03478
TS	chr22_146117007_C_T	22	146117007	273	1.146	0.4458	0.02382	2.571	0.01067	Nt22g03478
TS	chr22_146121517_A_G	22	146121517	269	1.042	0.4512	0.01959	2.31	0.02167	Nt22g03478
TS	chr22_146199796_G_A	22	146199796	270	1.159	0.451	0.02403	2.569	0.01074	Nt22g03479
TS	chr22_146200151_T_C	22	146200151	265	-1.166	0.4569	0.02418	-2.553	0.01126	Nt22g03479
RS	chr22_145365695_C_A	22	145365695	273	1.097	0.3446	0.03604	3.183	0.001626	Nt22g03444
RS	chr22_145379804_A_AC	22	145379804	271	-0.859	0.3478	0.02217	-2.47	0.01415	Nt22g03445
RS	chr22_145379812_C_A	22	145379812	265	-1.016	0.353	0.03051	-2.877	0.004348	Nt22g03445
RS	chr22_145380104_T_C	22	145380104	271	1.147	0.3434	0.03981	3.34	0.000957	Nt22g03445
RS	chr22_145380208_T_G	22	145380208	268	-1.089	0.3478	0.03556	-3.132	0.001932	Nt22g03445
RS	chr22_145380226_G_T	22	145380226	270	-1.123	0.3456	0.03792	-3.25	0.001301	Nt22g03445
RS	chr22_145380314_T_A	22	145380314	269	-1.074	0.348	0.03443	-3.086	0.002244	Nt22g03445
RS	chr22_145380449_T_G	22	145380449	259	-1.022	0.3568	0.03092	-2.864	0.004535	Nt22g03445
RS	chr22_145380553_T_C	22	145380553	271	-1.107	0.3459	0.03665	-3.199	0.001544	Nt22g03445
RS	chr22_145380619_ATCTCTC_A	22	145380619	265	-0.8699	0.3452	0.02358	-2.52	0.01232	Nt22g03445
RS	chr22_145435365_T_C	22	145435365	270	1.085	0.3397	0.03665	3.193	0.001575	Nt22g03446
RS	chr22_145437603_A_T	22	145437603	271	0.974	0.345	0.02878	2.823	0.005107	Nt22g03446
RS	chr22_145437648_G_A	22	145437648	274	1.003	0.344	0.03033	2.917	0.003834	Nt22g03446
RS	chr22_145441520_A_G	22	145441520	272	1.073	0.3467	0.03426	3.095	0.002177	Nt22g03446
RS	chr22_145441586_C_T	22	145441586	272	1.095	0.3471	0.03554	3.154	0.001792	Nt22g03446
RS	chr22_145449508_C_A	22	145449508	272	1.012	0.3453	0.03084	2.931	0.003663	Nt22g03446
RS	chr22_145450333_C_T	22	145450333	271	1.009	0.3482	0.03028	2.898	0.004064	Nt22g03446
RS	chr22_145451989_A_G	22	145451989	266	-1.073	0.3473	0.03487	-3.088	0.002228	Nt22g03446
RS	chr22_145452155_G_A	22	145452155	268	1.016	0.3428	0.03199	2.965	0.003303	Nt22g03446
RS	chr22_145452168_T_G	22	145452168	270	1.123	0.3384	0.03944	3.317	0.001036	Nt22g03446
RS	chr22_145452224_G_A	22	145452224	266	-0.9092	0.3467	0.02538	-2.622	0.009245	Nt22g03446
RS	chr22_145452250_G_A	22	145452250	266	1.025	0.348	0.0318	2.945	0.00352	Nt22g03446
RS	chr22_145452261_T_G	22	145452261	268	-1.025	0.3478	0.03159	-2.945	0.00351	Nt22g03446
RS	chr22_145455614_A_G	22	145455614	271	1.033	0.3475	0.03182	2.973	0.003212	Nt22g03447
RS	chr22_145456118_T_C	22	145456118	254	-0.8881	0.3503	0.02488	-2.535	0.01183	Nt22g03447
RS	chr22_145456254_G_A	22	145456254	269	1.123	0.3439	0.03841	3.266	0.001235	Nt22g03447
RS	chr22_145456358_TAA_T	22	145456358	245	-1.054	0.3666	0.03287	-2.874	0.004414	Nt22g03447
RS	chr22_145456393_T_C	22	145456393	257	-1.053	0.3542	0.03348	-2.972	0.003242	Nt22g03447
RS	chr22_145456459_T_C	22	145456459	268	-1.013	0.3449	0.03141	-2.937	0.003604	Nt22g03447
RS	chr22_145456470_T_C	22	145456470	268	-1.032	0.3465	0.03229	-2.979	0.003158	Nt22g03447
RS	chr22_145457221_A_G	22	145457221	273	1.052	0.3454	0.03313	3.047	0.002538	Nt22g03448
RS	chr22_145457251_A_G	22	145457251	270	1.045	0.3432	0.03346	3.046	0.002549	Nt22g03448
RS	chr22_145458446_C_T	22	145458446	271	1.043	0.3445	0.03294	3.027	0.002709	Nt22g03449
RS	chr22_145458554_G_A	22	145458554	273	1.036	0.3455	0.03211	2.998	0.002967	Nt22g03449
RS	chr22_145458565_A_C	22	145458565	272	1.009	0.3459	0.03058	2.918	0.003815	Nt22g03449
RS	chr22_145459097_T_C	22	145459097	268	1.083	0.3479	0.03512	3.111	0.002064	Nt22g03450
RS	chr22_145459736_T_C	22	145459736	271	1.006	0.3453	0.03057	2.912	0.003889	Nt22g03450
RS	chr22_145459783_C_CT	22	145459783	273	0.9927	0.3439	0.02983	2.886	0.004211	Nt22g03450
RS	chr22_145475738_T_G	22	145475738	274	1.024	0.3437	0.03162	2.98	0.003139	Nt22g03450
RS	chr22_145475956_T_C	22	145475956	270	1.04	0.3435	0.03308	3.028	0.002703	Nt22g03450
RS	chr22_145476464_A_C	22	145476464	269	-1.018	0.3529	0.0302	-2.883	0.004256	Nt22g03450
RS	chr22_145477000_C_T	22	145477000	273	1.011	0.3451	0.0307	2.93	0.003682	Nt22g03451
RS	chr22_145477080_G_A	22	145477080	270	-1.007	0.3478	0.03035	-2.896	0.004091	Nt22g03451
RS	chr22_145477156_A_G	22	145477156	269	1	0.3471	0.03016	2.882	0.004276	Nt22g03451
RS	chr22_145477366_A_C	22	145477366	246	-1.035	0.3666	0.03162	-2.823	0.005158	Nt22g03451
RS	chr22_145477766_A_C	22	145477766	269	1.061	0.3506	0.03313	3.025	0.00273	Nt22g03451
RS	chr22_145477844_C_T	22	145477844	266	-1.087	0.3487	0.03551	-3.118	0.002024	Nt22g03451
RS	chr22_145477851_C_A	22	145477851	265	-1.084	0.3501	0.03515	-3.095	0.002177	Nt22g03451
RS	chr22_145483248_C_A	22	145483248	274	1.012	0.3439	0.03084	2.942	0.003541	Nt22g03452
RS	chr22_145486408_A_G	22	145486408	273	1.003	0.344	0.0304	2.915	0.003857	Nt22g03452
RS	chr22_145487375_C_T	22	145487375	273	1.031	0.3449	0.03194	2.99	0.003044	Nt22g03452
RS	chr22_145516681_A_T	22	145516681	273	1.051	0.3445	0.03323	3.052	0.002499	Nt22g03453
RS	chr22_145518766_A_G	22	145518766	269	1.025	0.3473	0.03159	2.951	0.003448	Nt22g03453
RS	chr22_145520248_A_G	22	145520248	257	-0.9968	0.359	0.02934	-2.776	0.005904	Nt22g03453
RS	chr22_145520598_C_A	22	145520598	272	0.9754	0.3449	0.02877	2.828	0.00503	Nt22g03453
RS	chr22_145521005_G_A	22	145521005	274	1.036	0.3443	0.0322	3.008	0.002875	Nt22g03453
RS	chr22_145521281_A_G	22	145521281	272	1.021	0.3465	0.03114	2.946	0.003502	Nt22g03453
RS	chr22_145521284_C_T	22	145521284	272	1.021	0.3465	0.03114	2.946	0.003502	Nt22g03453
RS	chr22_145527963_C_A	22	145527963	268	1.148	0.3467	0.03959	3.311	0.001057	Nt22g03453
RS	chr22_145528000_T_G	22	145528000	271	1.022	0.3468	0.03125	2.946	0.003504	Nt22g03453
RS	chr22_145532118_T_A	22	145532118	271	1.007	0.3457	0.03059	2.914	0.003872	Nt22g03453
RS	chr22_145532230_T_C	22	145532230	265	1.039	0.3525	0.032	2.949	0.003479	Nt22g03453
RS	chr22_145538376_C_T	22	145538376	266	-1.039	0.3507	0.03218	-2.963	0.003325	Nt22g03454
RS	chr22_145538406_C_T	22	145538406	267	-1.046	0.3507	0.03249	-2.983	0.003119	Nt22g03454
RS	chr22_145538429_TTCTGTCCGTTGTTGTTGC_T	22	145538429	266	-1.052	0.3521	0.03271	-2.988	0.003074	Nt22g03454
RS	chr22_145558756_AAGATGCAGAATC_A	22	145558756	259	-1.075	0.3534	0.03476	-3.042	0.00259	Nt22g03455
RS	chr22_145558968_A_T	22	145558968	230	-1.104	0.3685	0.03787	-2.996	0.00304	Nt22g03455
RS	chr22_145558977_C_T	22	145558977	231	-1.21	0.3685	0.04499	-3.284	0.001182	Nt22g03455
RS	chr22_145559400_T_C	22	145559400	272	1.026	0.3463	0.0315	2.963	0.003313	Nt22g03455
RS	chr22_145560036_T_C	22	145560036	271	1.035	0.3482	0.03178	2.972	0.003231	Nt22g03455
RS	chr22_145560990_C_T	22	145560990	270	1.094	0.3386	0.0375	3.232	0.001385	Nt22g03455
RS	chr22_145587613_C_T	22	145587613	256	-1.073	0.3548	0.03479	-3.026	0.002735	Nt22g03457
RS	chr22_145587688_C_T	22	145587688	269	0.9885	0.3505	0.02893	2.82	0.005159	Nt22g03457
RS	chr22_145587706_A_G	22	145587706	268	0.8862	0.3473	0.02389	2.552	0.01128	Nt22g03457
RS	chr22_145587793_TC_T	22	145587793	259	-0.898	0.3562	0.02413	-2.521	0.01231	Nt22g03457
RS	chr22_145587795_TAGC_T	22	145587795	247	-0.9346	0.3665	0.02586	-2.55	0.01137	Nt22g03457
RS	chr22_145793585_C_G	22	145793585	238	-0.9478	0.3755	0.02628	-2.524	0.01227	Nt22g03463
RS	chr22_145856517_G_T	22	145856517	273	1.064	0.346	0.03372	3.075	0.002317	Nt22g03465
RS	chr22_145856628_C_A	22	145856628	274	1.036	0.3443	0.0322	3.008	0.002875	Nt22g03465
RS	chr22_145856938_C_T	22	145856938	254	-1.044	0.3572	0.03275	-2.921	0.003803	Nt22g03465
RS	chr22_145865634_C_G	22	145865634	273	1.094	0.346	0.03557	3.161	0.001749	Nt22g03465
RS	chr22_145866246_G_A	22	145866246	268	1.039	0.3491	0.03222	2.976	0.00319	Nt22g03465
RS	chr22_145869601_G_C	22	145869601	247	-0.9857	0.3675	0.02852	-2.682	0.007818	Nt22g03465
RS	chr22_145869613_A_G	22	145869613	247	-1.012	0.369	0.02981	-2.744	0.006524	Nt22g03465
RS	chr22_145870445_G_T	22	145870445	261	-1.011	0.3536	0.03061	-2.86	0.004586	Nt22g03465
RS	chr22_145887024_T_C	22	145887024	270	1.046	0.3485	0.03255	3.003	0.002928	Nt22g03466
RS	chr22_145887027_A_C	22	145887027	270	1.046	0.3485	0.03255	3.003	0.002928	Nt22g03466
RS	chr22_145887132_C_T	22	145887132	270	0.9828	0.3454	0.02933	2.846	0.004776	Nt22g03466
RS	chr22_145887942_A_T	22	145887942	270	-1.024	0.3464	0.03158	-2.956	0.003392	Nt22g03466
RS	chr22_145888176_C_T	22	145888176	262	-0.9956	0.3537	0.02957	-2.815	0.005252	Nt22g03466
RS	chr22_145888186_T_C	22	145888186	261	-0.9978	0.3551	0.02958	-2.81	0.005334	Nt22g03466
RS	chr22_145888239_T_C	22	145888239	269	-1.051	0.3467	0.03326	-3.031	0.002677	Nt22g03466
RS	chr22_146011738_A_AAAAAAAG	22	146011738	271	1.006	0.3439	0.03081	2.924	0.003748	Nt22g03467
RS	chr22_146012177_G_A	22	146012177	259	-0.8071	0.3557	0.01964	-2.269	0.02409	Nt22g03467
RS	chr22_146012834_C_T	22	146012834	265	-0.9367	0.3551	0.02578	-2.638	0.008839	Nt22g03467
RS	chr22_146012835_CG_C	22	146012835	264	-0.9384	0.3565	0.02577	-2.632	0.008982	Nt22g03467
RS	chr22_146013349_C_T	22	146013349	272	0.9674	0.3459	0.02816	2.797	0.005527	Nt22g03467
RS	chr22_146013355_T_C	22	146013355	272	0.9674	0.3459	0.02816	2.797	0.005527	Nt22g03467
RS	chr22_146013382_T_C	22	146013382	271	0.9467	0.346	0.02708	2.736	0.006629	Nt22g03467
RS	chr22_146013400_A_C	22	146013400	271	0.9178	0.3463	0.02544	2.65	0.008525	Nt22g03467
RS	chr22_146013520_G_A	22	146013520	269	0.9359	0.3486	0.02629	2.685	0.007711	Nt22g03467
RS	chr22_146013558_C_T	22	146013558	268	0.9432	0.3464	0.02711	2.723	0.006902	Nt22g03467
RS	chr22_146013561_A_G	22	146013561	269	-0.9322	0.3453	0.02658	-2.7	0.007378	Nt22g03467
RS	chr22_146013721_T_A	22	146013721	267	-0.9565	0.3521	0.0271	-2.717	0.007028	Nt22g03467
RS	chr22_146013735_T_G	22	146013735	267	1.024	0.3489	0.03146	2.934	0.00364	Nt22g03467
RS	chr22_146013756_G_A	22	146013756	265	1.018	0.3504	0.03112	2.906	0.00397	Nt22g03467
RS	chr22_146014091_T_G	22	146014091	269	0.9651	0.3477	0.02804	2.775	0.005905	Nt22g03467
RS	chr22_146014103_T_C	22	146014103	268	0.9419	0.3483	0.02675	2.704	0.00729	Nt22g03467
RS	chr22_146015865_G_T	22	146015865	268	-1.054	0.3498	0.03299	-3.012	0.002842	Nt22g03467
RS	chr22_146015901_A_G	22	146015901	267	-0.9451	0.3496	0.02684	-2.703	0.007306	Nt22g03467
RS	chr22_146019634_T_C	22	146019634	270	0.8633	0.3483	0.02242	2.479	0.01379	Nt22g03468
RS	chr22_146031829_T_TCAAAACTCTCCCCCATATTTC	22	146031829	269	-0.7583	0.3524	0.01705	-2.152	0.03229	Nt22g03468
RS	chr22_146031906_G_A	22	146031906	274	0.9437	0.3446	0.02683	2.739	0.006579	Nt22g03468
RS	chr22_146032250_T_C	22	146032250	271	0.9374	0.346	0.02656	2.709	0.007176	Nt22g03468
RS	chr22_146043490_G_A	22	146043490	266	-0.807	0.3495	0.01979	-2.309	0.02173	Nt22g03469
RS	chr22_146043509_C_T	22	146043509	265	0.913	0.3512	0.02505	2.6	0.009856	Nt22g03469
RS	chr22_146084836_G_T	22	146084836	225	-1.014	0.3815	0.03073	-2.659	0.008408	Nt22g03471
RS	chr22_146084848_G_A	22	146084848	241	-1.051	0.3667	0.03325	-2.867	0.00451	Nt22g03471
RS	chr22_146084857_T_A	22	146084857	249	-1.044	0.3631	0.03239	-2.875	0.004389	Nt22g03471
RS	chr22_146084917_G_A	22	146084917	252	-0.7601	0.3567	0.01784	-2.131	0.03407	Nt22g03471
RS	chr22_146085091_G_T	22	146085091	252	-1.009	0.3597	0.03052	-2.805	0.005423	Nt22g03471
RS	chr22_146102997_A_G	22	146102997	271	0.9491	0.3489	0.02677	2.72	0.00695	Nt22g03472
RS	chr22_146116934_A_T	22	146116934	269	0.9479	0.3498	0.02677	2.71	0.007161	Nt22g03478
RS	chr22_146117007_C_T	22	146117007	273	0.9351	0.3454	0.02634	2.708	0.00721	Nt22g03478
RS	chr22_146121517_A_G	22	146121517	269	0.8504	0.3493	0.02172	2.435	0.01557	Nt22g03478
RS	chr22_146199796_G_A	22	146199796	270	0.9243	0.3499	0.02538	2.642	0.008734	Nt22g03479
RS	chr22_146200151_T_C	22	146200151	265	-0.9234	0.3534	0.02531	-2.613	0.009482	Nt22g03479
POT	chr16_126673905_C_A	16	126673905	272	-0.0413	0.01973	0.01597	-2.093	0.03725	Nt16g02825
POT	chr22_145869613_A_G	22	145869613	247	0.04096	0.02079	0.0156	1.97	0.04992	Nt22g03465

## Sheet: E3
Supplementary table 4 Significantly associated traits with variants
Traits	SNP	CHR	BP	NMISS	BETA	SE	R2	T	P	Gene_ID
TPA	chr21_176557449_G_A	21	176557449	33	0.2485	0.09666	0.1758	2.571	0.01516	Nt21g04234
TPA	chr21_176557467_G_T	21	176557467	33	0.2485	0.09666	0.1758	2.571	0.01516	Nt21g04234
TPA	chr21_176557491_A_G	21	176557491	33	0.2485	0.09666	0.1758	2.571	0.01516	Nt21g04234
TPA	chr22_145456358_TAA_T	22	145456358	30	-0.2208	0.1018	0.1438	-2.169	0.03874	Nt22g03447
TPA	chr22_145793585_C_G	22	145793585	29	-0.2016	0.09121	0.1532	-2.21	0.03577	Nt22g03463
TS	chr8_6870013_A_G	8	6870013	33	-2.591	1.156	0.1395	-2.242	0.03227	Nt08g00254
TS	chr8_6879262_G_A	8	6879262	34	-2.453	1.15	0.1245	-2.133	0.04071	Nt08g00255
TS	chr8_7077368_C_T	8	7077368	32	-2.663	1.192	0.1427	-2.235	0.03303	Nt08g00262
TS	chr8_7135177_T_C	8	7135177	32	-2.456	1.191	0.1241	-2.062	0.04795	Nt08g00266
TS	chr8_7461146_T_A	8	7461146	34	-2.517	1.165	0.1273	-2.161	0.0383	Nt08g00277
TS	chr8_7819103_T_C	8	7819103	34	-2.517	1.165	0.1273	-2.161	0.0383	Nt08g00286
TS	chr8_7819272_T_C	8	7819272	34	-2.517	1.165	0.1273	-2.161	0.0383	Nt08g00287
RS	chr8_6870013_A_G	8	6870013	33	-1.776	0.8315	0.1283	-2.136	0.04069	Nt08g00254
RS	chr8_6879262_G_A	8	6879262	34	-1.709	0.8247	0.1183	-2.072	0.04641	Nt08g00255
RS	chr8_7077368_C_T	8	7077368	32	-1.893	0.8516	0.1415	-2.223	0.03387	Nt08g00262
TN	chr16_126673905_C_A	16	126673905	34	0.08148	0.0377	0.1274	2.161	0.03825	Nt16g02825
TN	chr22_145380619_ATCTCTC_A	22	145380619	34	-0.0813	0.03683	0.1321	-2.207	0.03459	Nt22g03445
TN	chr22_145587613_C_T	22	145587613	32	-0.08374	0.03803	0.1391	-2.202	0.03549	Nt22g03457
TN	chr22_145587793_TC_T	22	145587793	32	-0.06975	0.03382	0.1242	-2.062	0.04792	Nt22g03457
TN	chr22_145793585_C_G	22	145793585	29	-0.08659	0.03929	0.1525	-2.204	0.03623	Nt22g03463
TN	chr22_145870445_G_T	22	145870445	32	-0.08374	0.03803	0.1391	-2.202	0.03549	Nt22g03465
TN	chr22_145888239_T_C	22	145888239	31	-0.08326	0.0393	0.134	-2.118	0.04284	Nt22g03466
TN	chr22_146012177_G_A	22	146012177	31	-0.09685	0.03651	0.1952	-2.652	0.01283	Nt22g03467
TN	chr22_146019634_T_C	22	146019634	33	0.07969	0.0373	0.1283	2.136	0.04066	Nt22g03468
POT	chr5_98631726_T_G	5	98631726	34	-0.1392	0.05501	0.1668	-2.531	0.0165	Nt05g02123
CHL	chr16_126673905_C_A	16	126673905	34	0.1005	0.0277	0.2914	3.628	0.0009835	Nt16g02825
STA	chr16_126673905_C_A	16	126673905	34	-1.023	0.3268	0.2346	-3.132	0.003702	Nt16g02825
STA	chr8_6870013_A_G	8	6870013	33	-0.957	0.3382	0.2052	-2.829	0.008108	Nt08g00254
STA	chr8_6879262_G_A	8	6879262	34	-0.9052	0.3391	0.1822	-2.67	0.01183	Nt08g00255
STA	chr8_7077368_C_T	8	7077368	32	-0.9975	0.3433	0.2196	-2.906	0.006825	Nt08g00262
STA	chr8_7135177_T_C	8	7135177	32	-0.9868	0.3462	0.2131	-2.85	0.007827	Nt08g00266
STA	chr8_7461146_T_A	8	7461146	34	-0.9917	0.3374	0.2126	-2.939	0.006062	Nt08g00277
STA	chr8_7819103_T_C	8	7819103	34	-0.9917	0.3374	0.2126	-2.939	0.006062	Nt08g00286
STA	chr8_7819272_T_C	8	7819272	34	-0.9917	0.3374	0.2126	-2.939	0.006062	Nt08g00287
STA	chr8_8464704_T_C	8	8464704	34	-0.7831	0.3345	0.1462	-2.341	0.02561	Nt08g00308
PRO	chr22_146012177_G_A	22	146012177	31	-0.1552	0.07495	0.1288	-2.071	0.04736	Nt22g03467
CE	chr8_6870013_A_G	8	6870013	33	0.5219	0.2368	0.1355	2.204	0.03508	Nt08g00254
CE	chr8_6879262_G_A	8	6879262	34	0.5005	0.2347	0.1244	2.132	0.04078	Nt08g00255
CE	chr8_7077368_C_T	8	7077368	32	0.5145	0.2452	0.128	2.098	0.04439	Nt08g00262
